# Supplementary material for: Groucho related gene 5 (GRG5) is involved in embryonic and neural stem cell state decisions
Source: Sci Rep. 2018 Sep 13;8:13790. doi: 10.1038/s41598-018-31696-9 (PMC6137157; doi:10.1038/s41598-018-31696-9)
Supplement: Supplementary file 2 — Supplementary Dataset 1 [file 41598_2018_31696_MOESM2_ESM.csv]

Gene	Mean_Counts_Control	Mean_Counts_KD	CountsControl/Length	CountsKD/Length	log2FC	p.value	Gene_Description	Gene_Type	Chr
Aes	3431.883701	496.8661492	2.280321396	0.330143621	-2.788071502	2.00E-38	amino-terminal enhancer of split [Source:MGI Symbol;Acc:MGI:95806]	protein_coding	10
Rian	272.7174345	26.15300078	0.076199339	0.007307349	-3.382358538	2.23E-30	RNA imprinted and accumulated in nucleus [Source:MGI Symbol;Acc:MGI:1922995]	processed_transcript	12
Meg3	256.8469876	28.6688127	0.019824559	0.002212783	-3.16335509	4.31E-27	maternally expressed 3 [Source:MGI Symbol;Acc:MGI:1202886]	lincRNA	12
Rhox5	272.9297486	1041.666522	0.341162186	1.302083152	1.93229193	2.29E-17	reproductive homeobox 5 [Source:MGI Symbol;Acc:MGI:97538]	protein_coding	X
Tagln	38.0463686	183.3479818	0.023988883	0.115604024	2.268753721	7.44E-14	transgelin [Source:MGI Symbol;Acc:MGI:106012]	protein_coding	9
Igf2	58.78568683	226.741391	0.012982705	0.050075396	1.94751094	1.87E-11	insulin-like growth factor 2 [Source:MGI Symbol;Acc:MGI:96434]	protein_coding	7
Sfmbt2	161.2842887	497.5010899	0.017653709	0.054455023	1.625093779	6.33E-11	Scm-like with four mbt domains 2 [Source:MGI Symbol;Acc:MGI:2447794]	protein_coding	2
Thbs1	39.64775523	156.952715	0.006779712	0.0268387	1.985018894	1.50E-10	thrombospondin 1 [Source:MGI Symbol;Acc:MGI:98737]	protein_coding	2
Arl14epl	141.4958538	447.5684892	0.062971007	0.199184908	1.661348689	1.59E-10	ADP-ribosylation factor-like 14 effector protein-like [Source:MGI Symbol;Acc:MGI:2685795]	protein_coding	18
Dusp27	382.3008179	1252.19936	0.09498157	0.311105431	1.711684077	7.56E-10	dual specificity phosphatase 27 (putative) [Source:MGI Symbol;Acc:MGI:2685055]	protein_coding	1
Plekhg1	224.4852895	609.1451575	0.030278566	0.082161473	1.440165151	2.40E-09	pleckstrin homology domain containing, family G (with RhoGef domain) member 1 [Source:MGI Symbol;Acc:MGI:2676551]	protein_coding	10
Eprn	190.4397806	634.6266357	0.145819128	0.485931574	1.736573202	6.68E-09
Klhl13	1179.71637	2778.325037	0.312839133	0.736760816	1.235775345	3.97E-08	kelch-like 13 [Source:MGI Symbol;Acc:MGI:1914705]	protein_coding	X
Nrp2	302.1563907	810.3000196	0.037202215	0.09976607	1.42316072	4.66E-08	neuropilin 2 [Source:MGI Symbol;Acc:MGI:1100492]	protein_coding	1
AU015836	170.0164153	462.862391	0.056672138	0.154287464	1.444909297	5.20E-08	expressed sequence AU015836 [Source:MGI Symbol;Acc:MGI:2147954]	protein_coding	X
Pdzd2	176.9695635	466.0950802	0.013193884	0.034749503	1.397123028	9.04E-08	PDZ domain containing 2 [Source:MGI Symbol;Acc:MGI:1922394]	protein_coding	15
1700108F19Rik	100.2949313	32.90253791	0.115547156	0.03790615	-1.607977923	1.65E-07	RIKEN cDNA 1700108F19 gene [Source:MGI Symbol;Acc:MGI:1920814]	processed_transcript	14
Aass	104.1575891	274.2028471	0.028143094	0.074088854	1.39647559	6.70E-07	aminoadipate-semialdehyde synthase [Source:MGI Symbol;Acc:MGI:1353573]	protein_coding	6
Smyd1	42.58461318	116.4204345	0.012670221	0.03463863	1.450940157	2.28E-06	SET and MYND domain containing 1 [Source:MGI Symbol;Acc:MGI:104790]	protein_coding	6
Irs2	119.4138118	322.2797525	0.02976416	0.080328951	1.432343839	2.69E-06	insulin receptor substrate 2 [Source:MGI Symbol;Acc:MGI:109334]	protein_coding	8
Crabp1	429.3729235	187.8355977	0.53537771	0.234208975	-1.192760715	2.95E-06	cellular retinoic acid binding protein I [Source:MGI Symbol;Acc:MGI:88490]	protein_coding	9
H19	93.75898125	34.72395982	0.040978576	0.015176556	-1.433025416	3.19E-06	H19, imprinted maternally expressed transcript [Source:MGI Symbol;Acc:MGI:95891]	lincRNA	7
Stard8	198.8700592	497.2928998	0.040070534	0.10020006	1.322269745	4.61E-06	START domain containing 8 [Source:MGI Symbol;Acc:MGI:2448556]	protein_coding	X
Gm8994	42.68054402	111.9759706	0.027133213	0.07118625	1.391538701	5.04E-06
Neurod1	229.1544537	95.08285231	0.091882299	0.03812464	-1.269063238	6.04E-06	neurogenic differentiation 1 [Source:MGI Symbol;Acc:MGI:1339708]	protein_coding	2
Gpa33	701.2872222	1419.737634	0.3058383	0.619161637	1.017546999	7.81E-06	glycoprotein A33 (transmembrane) [Source:MGI Symbol;Acc:MGI:1891703]	protein_coding	1
Msln	70.10546717	176.8950434	0.033146793	0.083638318	1.335294762	8.81E-06	mesothelin [Source:MGI Symbol;Acc:MGI:1888992]	protein_coding	17
Rin3	25.02502432	62.5156312	0.006245327	0.015601605	1.320845491	1.35E-05	Ras and Rab interactor 3 [Source:MGI Symbol;Acc:MGI:2385708]	protein_coding	12
Manba	1300.781016	2479.536474	0.354050358	0.674887445	0.93069234	1.43E-05	mannosidase, beta A, lysosomal [Source:MGI Symbol;Acc:MGI:88175]	protein_coding	3
Cpsf4l	250.6869642	545.2697594	0.159166326	0.346203022	1.121083168	1.55E-05	cleavage and polyadenylation specific factor 4-like [Source:MGI Symbol;Acc:MGI:1277182]	protein_coding	11
Mme	331.8460796	747.9119028	0.051956487	0.117099092	1.172354113	1.76E-05	membrane metallo endopeptidase [Source:MGI Symbol;Acc:MGI:97004]	protein_coding	3
Cnn2	849.3532479	1965.342479	0.476629208	1.102885791	1.210344133	2.24E-05	calponin 2 [Source:MGI Symbol;Acc:MGI:105093]	protein_coding	10
Nynrin	284.8260658	581.4643248	0.03842251	0.078438463	1.029609499	2.59E-05	NYN domain and retroviral integrase containing [Source:MGI Symbol;Acc:MGI:2652872]	protein_coding	14
Erbb3	272.0044578	612.6380798	0.0676628	0.152397532	1.171404748	3.13E-05	erb-b2 receptor tyrosine kinase 3 [Source:MGI Symbol;Acc:MGI:95411]	protein_coding	10
Myof	841.0932638	1628.216251	0.117915781	0.228265281	0.952954637	3.09E-05	myoferlin [Source:MGI Symbol;Acc:MGI:1919192]	protein_coding	19
Peg10	1650.927371	3610.58218	0.247663872	0.541641491	1.128954827	3.26E-05
Slc4a5	189.9181639	392.0573536	0.037064435	0.076513925	1.045686828	3.98E-05	solute carrier family 4, sodium bicarbonate cotransporter, member 5 [Source:MGI Symbol;Acc:MGI:2443220]	protein_coding	6
Arhgef26	55.61223341	133.0224123	0.010684387	0.025556659	1.258195157	4.62E-05	Rho guanine nucleotide exchange factor (GEF) 26 [Source:MGI Symbol;Acc:MGI:1918053]	protein_coding	3
Eif4g3	248.0902298	531.6430672	0.039223752	0.08405424	1.099593058	4.28E-05	eukaryotic translation initiation factor 4 gamma, 3 [Source:MGI Symbol;Acc:MGI:1923935]	protein_coding	4
Arhgdib	75.97962846	170.5278172	0.053733825	0.120599588	1.166322535	4.59E-05	Rho, GDP dissociation inhibitor (GDI) beta [Source:MGI Symbol;Acc:MGI:101940]	protein_coding	6
Tenm4	218.309864	471.3215315	0.015540281	0.033550792	1.110334272	4.49E-05	teneurin transmembrane protein 4 [Source:MGI Symbol;Acc:MGI:2447063]	protein_coding	7
Htra1	270.7352964	595.1887492	0.132778468	0.29190228	1.136464268	5.27E-05	HtrA serine peptidase 1 [Source:MGI Symbol;Acc:MGI:1929076]	protein_coding	7
Meis2	16.06193193	37.03452802	0.00260661	0.006010147	1.20522552	5.77E-05	Meis homeobox 2 [Source:MGI Symbol;Acc:MGI:108564]	protein_coding	2
Bdh2	332.059098	157.7005389	0.283568828	0.134671681	-1.074252437	6.18E-05	3-hydroxybutyrate dehydrogenase, type 2 [Source:MGI Symbol;Acc:MGI:1917022]	protein_coding	3
AU018091	1543.927053	2749.6812	0.447774667	0.797471346	0.832659771	8.40E-05	expressed sequence AU018091 [Source:MGI Symbol;Acc:MGI:2142124]	protein_coding	7
C1qtnf9	15.00923467	33.72230313	0.007887144	0.017720601	1.167852656	0.000100777	C1q and tumor necrosis factor related protein 9 [Source:MGI Symbol;Acc:MGI:3045252]	protein_coding	14
Tnfrsf21	172.7247965	352.5962519	0.047635079	0.097241106	1.029541927	0.000112026	tumor necrosis factor receptor superfamily, member 21 [Source:MGI Symbol;Acc:MGI:2151075]	protein_coding	17
4933402E13Rik	26.84898252	61.19287689	0.013258757	0.030218705	1.188496311	0.000118262	RIKEN cDNA 4933402E13 gene [Source:MGI Symbol;Acc:MGI:1921687]	protein_coding	X
Tinagl1	47.77627808	106.5522947	0.021966105	0.048989561	1.157195291	0.000139589	tubulointerstitial nephritis antigen-like 1 [Source:MGI Symbol;Acc:MGI:2137617]	protein_coding	4
Rhox6	39.02301541	88.2111968	0.045113313	0.101978262	1.176636528	0.000147059
Gli1	860.5973328	1631.960857	0.235007464	0.445647421	0.92319618	0.00015597	GLI-Kruppel family member GLI1 [Source:MGI Symbol;Acc:MGI:95727]	protein_coding	10
H2-M5	315.0606108	593.3617656	0.269282573	0.507146808	0.913282569	0.000191566	histocompatibility 2, M region locus 5 [Source:MGI Symbol;Acc:MGI:95917]	protein_coding	17
Krt42	336.4985843	626.7015751	0.217516861	0.405107676	0.897178184	0.000200457	keratin 42 [Source:MGI Symbol;Acc:MGI:1915489]	protein_coding	11
Urgcp	137.8743425	281.6124879	0.024572152	0.050189358	1.030357305	0.000215012	upregulator of cell proliferation [Source:MGI Symbol;Acc:MGI:1919296]	protein_coding	11
Gjb3	641.9327689	1123.398792	0.333992075	0.584494689	0.807376044	0.000231711	gap junction protein, beta 3 [Source:MGI Symbol;Acc:MGI:95721]	protein_coding	4
Acta2	13.41104931	28.15459463	0.005214249	0.010946576	1.069948258	0.000232997	actin, alpha 2, smooth muscle, aorta [Source:MGI Symbol;Acc:MGI:87909]	protein_coding	19
Nckap1l	74.43557396	162.1334552	0.015780279	0.034372155	1.123117634	0.000241782	NCK associated protein 1 like [Source:MGI Symbol;Acc:MGI:1926063]	protein_coding	15
Csrnp1	434.0899498	861.2685955	0.150204135	0.298016815	0.988469206	0.00026305	cysteine-serine-rich nuclear protein 1 [Source:MGI Symbol;Acc:MGI:2387989]	protein_coding	9
Zic2	116.1113565	249.567133	0.039134262	0.084114302	1.103918865	0.000265487	zinc finger protein of the cerebellum 2 [Source:MGI Symbol;Acc:MGI:106679]	protein_coding	14
Dnd1	324.4986874	168.7472372	0.220897677	0.114872183	-0.943348761	0.000264418	DND microRNA-mediated repression inhibitor 1 [Source:MGI Symbol;Acc:MGI:2447763]	protein_coding	18
Tmprss5	34.29340811	74.57056329	0.016736656	0.036393638	1.120674951	0.000276797	transmembrane protease, serine 5 (spinesin) [Source:MGI Symbol;Acc:MGI:1933407]	protein_coding	9
Notch4	245.4765771	468.9722552	0.037170893	0.071013364	0.933917202	0.000292781	notch 4 [Source:MGI Symbol;Acc:MGI:107471]	protein_coding	17
Mir6516	151.682212	70.07796252	1.3789292	0.637072387	-1.114019173	0.000302227	microRNA 6516 [Source:MGI Symbol;Acc:MGI:5562736]	miRNA	11
Sall3	41.57711349	90.2974155	0.006036166	0.013109381	1.118895093	0.000306653	sal-like 3 (Drosophila) [Source:MGI Symbol;Acc:MGI:109295]	protein_coding	18
Zfp607b	73.83538375	158.3812382	0.01558695	0.033434925	1.101017182	0.000330543	zinc finger protein 607B [Source:MGI Symbol;Acc:MGI:2148237]	protein_coding	7
Ttn	200.0651758	402.260016	0.001917803	0.00385602	1.007658276	0.000341209	titin [Source:MGI Symbol;Acc:MGI:98864]	protein_coding	2
Bcat1	2375.347273	4361.26349	0.29318036	0.538294679	0.876607705	0.000353672	branched chain aminotransferase 1, cytosolic [Source:MGI Symbol;Acc:MGI:104861]	protein_coding	6
1500009C09Rik	27.1982321	13.37963873	0.014284786	0.007027121	-1.023473717	0.000352013	RIKEN cDNA 1500009C09 gene [Source:MGI Symbol;Acc:MGI:1923755]	protein_coding	15
Lax1	12.47844635	24.97763985	0.005262947	0.010534644	1.001198842	0.000360284	lymphocyte transmembrane adaptor 1 [Source:MGI Symbol;Acc:MGI:2443362]	protein_coding	1
Wdfy3	577.2787114	1028.819105	0.040434175	0.072061295	0.833649411	0.000410091	WD repeat and FYVE domain containing 3 [Source:MGI Symbol;Acc:MGI:1096875]	protein_coding	5
Krt18	171.4819954	332.0356849	0.12248714	0.237168346	0.953281191	0.000422728	keratin 18 [Source:MGI Symbol;Acc:MGI:96692]	protein_coding	15
Pdgfc	114.3362325	230.8448111	0.032555875	0.065730299	1.013640646	0.000440133	platelet-derived growth factor, C polypeptide [Source:MGI Symbol;Acc:MGI:1859631]	protein_coding	3
Mov10	1898.668844	3179.797046	0.503625688	0.843447492	0.743946387	0.000448369	Moloney leukemia virus 10 [Source:MGI Symbol;Acc:MGI:97054]	protein_coding	3
Vgll3	16.93961037	35.06649796	0.005085443	0.010527319	1.049692667	0.000446333	vestigial like family member 3 [Source:MGI Symbol;Acc:MGI:1920819]	protein_coding	16
Zfp704	457.332347	811.103698	0.033034697	0.058588825	0.826643408	0.000456426	zinc finger protein 704 [Source:MGI Symbol;Acc:MGI:2180715]	protein_coding	3
Wdr45	357.9278176	722.5113755	0.216139986	0.43629914	1.01335163	0.000460814	WD repeat domain 45 [Source:MGI Symbol;Acc:MGI:1859606]	protein_coding	X
Gpat3	29.02167953	58.89954064	0.01008748	0.020472555	1.02112537	0.000488552
Myh3	85.04565547	40.56340398	0.0141932	0.006769593	-1.068058813	0.000504636	myosin, heavy polypeptide 3, skeletal muscle, embryonic [Source:MGI Symbol;Acc:MGI:1339709]	protein_coding	11
Timp2	46.00252028	21.90507195	0.012700861	0.006047784	-1.070447949	0.00051731	tissue inhibitor of metalloproteinase 2 [Source:MGI Symbol;Acc:MGI:98753]	protein_coding	11
Klf5	660.9944137	1158.935361	0.383185167	0.671846586	0.810090119	0.000531568	Kruppel-like factor 5 [Source:MGI Symbol;Acc:MGI:1338056]	protein_coding	14
Calcoco2	214.6514189	434.9872555	0.105791729	0.214385045	1.018977423	0.000539386	calcium binding and coiled-coil domain 2 [Source:MGI Symbol;Acc:MGI:1343177]	protein_coding	11
Satb2	27.45983241	56.96593897	0.005194823	0.010776757	1.052776741	0.000583497	special AT-rich sequence binding protein 2 [Source:MGI Symbol;Acc:MGI:2679336]	protein_coding	1
Brpf3	601.1779444	1085.825043	0.100649246	0.18178889	0.852927676	0.000587157	bromodomain and PHD finger containing, 3 [Source:MGI Symbol;Acc:MGI:2146836]	protein_coding	17
Nav2	243.3404108	446.2940055	0.020167447	0.036987735	0.875018505	0.000663578	neuron navigator 2 [Source:MGI Symbol;Acc:MGI:2183691]	protein_coding	7
Lpp	98.09688236	190.0666741	0.006132588	0.011882138	0.954226404	0.000664198	LIM domain containing preferred translocation partner in lipoma [Source:MGI Symbol;Acc:MGI:2441849]	protein_coding	16
Igsf21	235.8153919	118.5961911	0.117907696	0.059298096	-0.991600211	0.000675549	immunoglobulin superfamily, member 21 [Source:MGI Symbol;Acc:MGI:2681842]	protein_coding	4
Spta1	76.34725828	156.5395497	0.009083552	0.018624575	1.035878946	0.000717391	spectrin alpha, erythrocytic 1 [Source:MGI Symbol;Acc:MGI:98385]	protein_coding	1
D1Pas1	216.2803622	394.0530399	0.067335107	0.122681519	0.865487153	0.000708582	DNA segment, Chr 1, Pasteur Institute 1 [Source:MGI Symbol;Acc:MGI:91842]	protein_coding	1
Pou4f2	43.77888495	89.46689654	0.01362979	0.027853953	1.031118763	0.000720198	POU domain, class 4, transcription factor 2 [Source:MGI Symbol;Acc:MGI:102524]	protein_coding	8
Nup62cl	230.1259119	420.8340225	0.204012333	0.373079807	0.870827906	0.000723614	nucleoporin 62 C-terminal like [Source:MGI Symbol;Acc:MGI:2685565]	protein_coding	X
Ticrr	939.3567097	1774.625327	0.130538731	0.246612747	0.91776945	0.000735237	TOPBP1-interacting checkpoint and replication regulator [Source:MGI Symbol;Acc:MGI:1924261]	protein_coding	7
Sag	10.65835969	20.38695234	0.006203935	0.011866678	0.935660696	0.000755804	S-antigen, retina and pineal gland (arrestin) [Source:MGI Symbol;Acc:MGI:98227]	protein_coding	1
Ramp3	172.4455711	88.89178533	0.141233064	0.072802445	-0.956019069	0.000775224	receptor (calcitonin) activity modifying protein 3 [Source:MGI Symbol;Acc:MGI:1860292]	protein_coding	11
Zc3hav1	288.8685374	542.3867926	0.04374145	0.082130041	0.908908969	0.000827941	zinc finger CCCH type, antiviral 1 [Source:MGI Symbol;Acc:MGI:1926031]	protein_coding	6
Gm21761	138.1343801	258.5724238	0.156084045	0.29217223	0.904495988	0.00082508
Rln3	39.58990256	19.62513408	0.083347163	0.041316072	-1.012430006	0.000856067	relaxin 3 [Source:MGI Symbol;Acc:MGI:2158015]	protein_coding	8
Ptch1	634.6361694	1054.879748	0.082688752	0.137443615	0.733076896	0.00085902	patched 1 [Source:MGI Symbol;Acc:MGI:105373]	protein_coding	13
Lrrn4	70.72147735	140.5347921	0.020351504	0.040441667	0.990707024	0.000899855	leucine rich repeat neuronal 4 [Source:MGI Symbol;Acc:MGI:2445154]	protein_coding	2
Rnf128	81.76879676	162.8658087	0.024823557	0.049443172	0.994061447	0.000903921	ring finger protein 128 [Source:MGI Symbol;Acc:MGI:1914139]	protein_coding	X
Krt7	30.43181364	62.03516647	0.019187777	0.039114229	1.027505965	0.000899413	keratin 7 [Source:MGI Symbol;Acc:MGI:96704]	protein_coding	15
Lamc2	129.7244614	255.7155422	0.025120926	0.049518889	0.979089304	0.000919077	laminin, gamma 2 [Source:MGI Symbol;Acc:MGI:99913]	protein_coding	1
Limch1	26.06755495	52.91440137	0.004035225	0.008191084	1.021405155	0.000932331	LIM and calponin homology domains 1 [Source:MGI Symbol;Acc:MGI:1924819]	protein_coding	5
Trh	1474.573472	2671.262965	1.06544326	1.930103298	0.857224297	0.000952615	thyrotropin releasing hormone [Source:MGI Symbol;Acc:MGI:98823]	protein_coding	6
Zyx	193.5840265	381.7164388	0.048688135	0.096005141	0.979541404	0.000993765	zyxin [Source:MGI Symbol;Acc:MGI:103072]	protein_coding	6
Ston2	394.8246477	746.9987997	0.039897398	0.075484923	0.919893869	0.001015789	stonin 2 [Source:MGI Symbol;Acc:MGI:1918272]	protein_coding	12
Fmc1	209.3103892	113.0366692	0.474626733	0.256318978	-0.888853062	0.00108962	formation of mitochondrial complex V assembly factor 1 [Source:MGI Symbol;Acc:MGI:1913367]	protein_coding	6
Gprc5a	262.5378451	453.4790307	0.126768636	0.218966215	0.788510437	0.001083329	G protein-coupled receptor, family C, group 5, member A [Source:MGI Symbol;Acc:MGI:1891250]	protein_coding	6
Sptan1	4092.893429	7028.492646	0.506546216	0.869862951	0.780094215	0.001127275	spectrin alpha, non-erythrocytic 1 [Source:MGI Symbol;Acc:MGI:98386]	protein_coding	2
Rhox9	33.42179193	67.16537719	0.037893188	0.076151221	1.006928649	0.001119447
Adam11	72.5327773	36.16135384	0.014205401	0.00708213	-1.004184399	0.00111018	a disintegrin and metallopeptidase domain 11 [Source:MGI Symbol;Acc:MGI:1098667]	protein_coding	11
Fhl2	13.30109684	24.70459724	0.007931483	0.014731424	0.893234317	0.001165134	four and a half LIM domains 2 [Source:MGI Symbol;Acc:MGI:1338762]	protein_coding	1
Sdf2l1	500.8486531	293.5710475	0.45202947	0.264955819	-0.77066502	0.001159123	stromal cell-derived factor 2-like 1 [Source:MGI Symbol;Acc:MGI:2149842]	protein_coding	16
Ptch2	469.6166735	865.2413637	0.091739924	0.169025467	0.881619005	0.001192885	patched 2 [Source:MGI Symbol;Acc:MGI:1095405]	protein_coding	4
Zfp668	122.9178678	235.8965464	0.035618043	0.068355997	0.940459651	0.001214647	zinc finger protein 668 [Source:MGI Symbol;Acc:MGI:2442943]	protein_coding	7
Bst2	888.6440474	513.9213991	1.160109722	0.670915665	-0.790057927	0.001259699	bone marrow stromal cell antigen 2 [Source:MGI Symbol;Acc:MGI:1916800]	protein_coding	8
Gpcpd1	84.467193	161.1165106	0.016716246	0.031885318	0.93164133	0.001281906	glycerophosphocholine phosphodiesterase 1 [Source:MGI Symbol;Acc:MGI:104898]	protein_coding	2
Dclk2	533.44516	292.9909354	0.127041	0.06977636	-0.864483934	0.001288637	doublecortin-like kinase 2 [Source:MGI Symbol;Acc:MGI:1918012]	protein_coding	3
Vangl1	619.6958211	1013.295783	0.147056436	0.24045937	0.709423217	0.001338578	vang-like 1 (van gogh, Drosophila) [Source:MGI Symbol;Acc:MGI:2159344]	protein_coding	3
Hip1	696.3865701	1210.399336	0.088666485	0.15411247	0.797522816	0.001312408	huntingtin interacting protein 1 [Source:MGI Symbol;Acc:MGI:1099804]	protein_coding	5
Tlnrd1	460.0376256	798.9945869	0.119583474	0.2076929	0.796433868	0.001324966
Gata6	48.42341587	24.52405561	0.015160744	0.007678164	-0.981507272	0.001330618	GATA binding protein 6 [Source:MGI Symbol;Acc:MGI:107516]	protein_coding	18
Tpm1	652.7481433	1199.346283	0.199069272	0.365765868	0.877649909	0.001355758	tropomyosin 1, alpha [Source:MGI Symbol;Acc:MGI:98809]	protein_coding	9
Porcn	247.2137568	426.8525084	0.089537761	0.154600691	0.78797863	0.001390515	porcupine homolog (Drosophila) [Source:MGI Symbol;Acc:MGI:1890212]	protein_coding	X
Mapk13	271.33477	151.1895095	0.195486146	0.10892616	-0.843715894	0.001408131	mitogen-activated protein kinase 13 [Source:MGI Symbol;Acc:MGI:1346864]	protein_coding	17
Zbtb2	121.9254486	241.2962889	0.037782909	0.074774183	0.984806447	0.001434593	zinc finger and BTB domain containing 2 [Source:MGI Symbol;Acc:MGI:2685949]	protein_coding	10
Cbln1	96.35474706	49.2651807	0.041265416	0.021098578	-0.967787396	0.001494498	cerebellin 1 precursor protein [Source:MGI Symbol;Acc:MGI:88281]	protein_coding	8
Stk35	464.7618678	820.0074843	0.075046321	0.132408765	0.819145372	0.001607979	serine/threonine kinase 35 [Source:MGI Symbol;Acc:MGI:1914583]	protein_coding	2
Pdyn	60.3543636	30.70966898	0.023696256	0.012057192	-0.974765119	0.001648321	prodynorphin [Source:MGI Symbol;Acc:MGI:97535]	protein_coding	2
Tdpoz4	12.30956273	22.60859167	0.011059805	0.0203132	0.877091612	0.001743235
Nipsnap1	1939.844118	1204.850336	1.035135602	0.642929742	-0.687086776	0.001722149	nipsnap homolog 1 (C. elegans) [Source:MGI Symbol;Acc:MGI:1278344]	protein_coding	11
Arrdc3	356.7460175	608.4403959	0.087223965	0.148762933	0.770218616	0.001746821	arrestin domain containing 3 [Source:MGI Symbol;Acc:MGI:2145242]	protein_coding	13
LOC105246506	68.20755601	133.2272699	0.025187428	0.049197662	0.96588594	0.001768991
Bcor	367.818111	684.5138911	0.044251457	0.082352489	0.8960873	0.001783324	BCL6 interacting corepressor [Source:MGI Symbol;Acc:MGI:1918708]	protein_coding	X
Pla2g4e	23.03107832	44.43031545	0.005144311	0.009924127	0.947962424	0.001882039	phospholipase A2, group IVE [Source:MGI Symbol;Acc:MGI:1919144]	protein_coding	2
Sall4	1855.314599	3322.212218	0.365723359	0.654881178	0.840480393	0.001870271	sal-like 4 (Drosophila) [Source:MGI Symbol;Acc:MGI:2139360]	protein_coding	2
Flnb	3250.005931	5244.004972	0.35718276	0.576327615	0.690226702	0.00187508	filamin, beta [Source:MGI Symbol;Acc:MGI:2446089]	protein_coding	14
Dazap2	531.7698028	316.3528586	0.291860485	0.17362945	-0.749267222	0.001844811	DAZ associated protein 2 [Source:MGI Symbol;Acc:MGI:1344344]	protein_coding	15
Acsm4	16.6046589	31.68755614	0.007712336	0.014717862	0.932328311	0.001925645	acyl-CoA synthetase medium-chain family member 4 [Source:MGI Symbol;Acc:MGI:2681844]	protein_coding	7
Dsp	268.0681833	459.7314409	0.027947058	0.047928632	0.778191337	0.00199626	desmoplakin [Source:MGI Symbol;Acc:MGI:109611]	protein_coding	13
Ints6	256.8623514	458.4266924	0.051393027	0.091722027	0.835695601	0.002035162	integrator complex subunit 6 [Source:MGI Symbol;Acc:MGI:1202397]	protein_coding	14
Peg3	281.7158632	474.7978708	0.042529569	0.071678423	0.753072662	0.002084762	paternally expressed 3 [Source:MGI Symbol;Acc:MGI:104748]	protein_coding	7
C77370	164.4431875	310.8783159	0.015100385	0.028547136	0.918760748	0.002115419	expressed sequence C77370 [Source:MGI Symbol;Acc:MGI:2148050]	protein_coding	X
Ctdsp1	231.804649	415.9335173	0.083503116	0.149831959	0.843443446	0.002154778	CTD (carboxy-terminal domain, RNA polymerase II, polypeptide A) small phosphatase 1 [Source:MGI Symbol;Acc:MGI:2654470]	protein_coding	1
Tcf7l1	346.9130817	633.1221744	0.120372339	0.219681532	0.867909681	0.002153396	transcription factor 7 like 1 (T cell specific, HMG box) [Source:MGI Symbol;Acc:MGI:1202876]	protein_coding	6
Acot1	290.4339669	161.3707027	0.186414613	0.103575547	-0.847831513	0.002161917
Pgrmc1	410.5243115	671.6313581	0.219531717	0.359161154	0.710201929	0.002185193	progesterone receptor membrane component 1 [Source:MGI Symbol;Acc:MGI:1858305]	protein_coding	X
Pspc1	417.946581	708.8359198	0.175977508	0.298457229	0.762133154	0.002214726	paraspeckle protein 1 [Source:MGI Symbol;Acc:MGI:1913895]	protein_coding	14
Gdpd1	39.37791366	20.58700303	0.015852622	0.008287843	-0.935652852	0.002269211	glycerophosphodiester phosphodiesterase domain containing 1 [Source:MGI Symbol;Acc:MGI:1913819]	protein_coding	11
Fbxo15	1140.416461	1885.350873	0.719051993	1.188745821	0.725272272	0.002275792	F-box protein 15 [Source:MGI Symbol;Acc:MGI:1354755]	protein_coding	18
Kcnj3	38.79115221	20.28683221	0.00743838	0.003890092	-0.935184023	0.002320511	potassium inwardly-rectifying channel, subfamily J, member 3 [Source:MGI Symbol;Acc:MGI:104742]	protein_coding	2
Kirrel	348.5883188	610.8028888	0.047837014	0.083820899	0.80918266	0.002351744	kin of IRRE like (Drosophila) [Source:MGI Symbol;Acc:MGI:1891396]	protein_coding	3
Napsa	131.6832514	245.2925731	0.089035329	0.165850286	0.897431689	0.00234565	napsin A aspartic peptidase [Source:MGI Symbol;Acc:MGI:109365]	protein_coding	7
Cacna1s	23.36063071	44.77439132	0.00373173	0.007152459	0.938594594	0.00238228	calcium channel, voltage-dependent, L type, alpha 1S subunit [Source:MGI Symbol;Acc:MGI:88294]	protein_coding	1
Zscan4a	42.46834689	81.05491123	0.018816281	0.035912677	0.932511651	0.002392
Slc40a1	23.41529682	44.22027916	0.006927603	0.013082923	0.917256807	0.0024646	solute carrier family 40 (iron-regulated transporter), member 1 [Source:MGI Symbol;Acc:MGI:1315204]	protein_coding	1
Hipk3	93.90019582	171.0877531	0.012526707	0.022823873	0.865536421	0.002581204	homeodomain interacting protein kinase 3 [Source:MGI Symbol;Acc:MGI:1314882]	protein_coding	2
Bcam	1918.031477	3155.634035	0.79685562	1.311023695	0.718303506	0.002570205	basal cell adhesion molecule [Source:MGI Symbol;Acc:MGI:1929940]	protein_coding	7
Rph3al	45.04926264	23.68338135	0.013107147	0.006890713	-0.927628419	0.002517519	rabphilin 3A-like (without C2 domains) [Source:MGI Symbol;Acc:MGI:1923492]	protein_coding	11
Mapt	260.5284245	432.0900728	0.048425358	0.08031414	0.729891302	0.002552599
Ccnd2	41.32710935	78.61165699	0.00716117	0.013621843	0.927654803	0.002660612	cyclin D2 [Source:MGI Symbol;Acc:MGI:88314]	protein_coding	6
Hapln4	89.30004318	46.84795333	0.024972048	0.013100658	-0.930674851	0.002680548	hyaluronan and proteoglycan link protein 4 [Source:MGI Symbol;Acc:MGI:2679531]	protein_coding	8
Trip12	4639.199197	7464.46166	0.481644435	0.774964873	0.686162423	0.002814825	thyroid hormone receptor interactor 12 [Source:MGI Symbol;Acc:MGI:1309481]	protein_coding	1
Acta1	11.04247456	19.47630632	0.007028946	0.012397394	0.818656588	0.002799036	actin, alpha 1, skeletal muscle [Source:MGI Symbol;Acc:MGI:87902]	protein_coding	8
Epop	2375.591948	4175.541975	1.019567359	1.792078101	0.81367642	0.002787158
Plekhh1	486.7340734	783.1658702	0.075591563	0.121628494	0.686184122	0.00276576	pleckstrin homology domain containing, family H (with MyTH4 domain) member 1 [Source:MGI Symbol;Acc:MGI:2144989]	protein_coding	12
Ets2	288.8079063	474.8236488	0.081217072	0.13352746	0.717281554	0.002854409	E26 avian leukemia oncogene 2, 3' domain [Source:MGI Symbol;Acc:MGI:95456]	protein_coding	16
Trmt44	205.1353074	373.0924259	0.054211233	0.098597364	0.862957246	0.00288955	tRNA methyltransferase 44 [Source:MGI Symbol;Acc:MGI:1926140]	protein_coding	5
Fam169b	90.05125066	166.387414	0.031921748	0.058981714	0.88572809	0.002989747
Fbp2	65.16575548	34.48043721	0.050359935	0.026646397	-0.918335961	0.002989804	fructose bisphosphatase 2 [Source:MGI Symbol;Acc:MGI:95491]	protein_coding	13
Cldn5	45.4627289	24.27407945	0.032106447	0.017142711	-0.905267699	0.002997664	claudin 5 [Source:MGI Symbol;Acc:MGI:1276112]	protein_coding	16
Jup	1932.44688	3230.102015	0.385794945	0.644859656	0.741150972	0.003044388	junction plakoglobin [Source:MGI Symbol;Acc:MGI:96650]	protein_coding	11
Cited4	21.84906091	40.68472021	0.017368093	0.032340795	0.896915796	0.003111399	Cbp/p300-interacting transactivator, with Glu/Asp-rich carboxy-terminal domain, 4 [Source:MGI Symbol;Acc:MGI:1861694]	protein_coding	4
Lrrc15	24.75154106	46.58195839	0.004663064	0.008775802	0.912252943	0.003105957	leucine rich repeat containing 15 [Source:MGI Symbol;Acc:MGI:1921738]	protein_coding	16
Plekhf2	585.2447598	985.4647125	0.200426288	0.337487915	0.751764101	0.003201014	pleckstrin homology domain containing, family F (with FYVE domain) member 2 [Source:MGI Symbol;Acc:MGI:1919051]	protein_coding	4
Ngfr	298.5836554	515.7717128	0.087664021	0.151430333	0.788597458	0.003170479	nerve growth factor receptor (TNFR superfamily, member 16) [Source:MGI Symbol;Acc:MGI:97323]	protein_coding	11
Nid1	2094.959651	3288.925829	0.346503416	0.543983763	0.650694015	0.003190756	nidogen 1 [Source:MGI Symbol;Acc:MGI:97342]	protein_coding	13
Tspan32	21.71637487	40.41035836	0.011892867	0.022130536	0.895941852	0.003240349	tetraspanin 32 [Source:MGI Symbol;Acc:MGI:1350360]	protein_coding	7
Adamts9	118.0169583	207.4506998	0.01955218	0.034368903	0.813774342	0.003367207	a disintegrin-like and metallopeptidase (reprolysin type) with thrombospondin type 1 motif, 9 [Source:MGI Symbol;Acc:MGI:1916320]	protein_coding	6
Rec8	374.2171604	216.6028302	0.182100808	0.105402837	-0.788823624	0.003411615	REC8 meiotic recombination protein [Source:MGI Symbol;Acc:MGI:1929645]	protein_coding	14
Mfsd12	77.22031147	140.8227261	0.045370336	0.082739557	0.866827897	0.003456715	major facilitator superfamily domain containing 12 [Source:MGI Symbol;Acc:MGI:3604804]	protein_coding	10
Tmcc3	36.0910457	67.16508123	0.006128553	0.011405176	0.896070434	0.003532653	transmembrane and coiled coil domains 3 [Source:MGI Symbol;Acc:MGI:2442900]	protein_coding	10
Igf2bp1	2319.964364	4040.460054	0.276812357	0.482097608	0.800416925	0.003499682	insulin-like growth factor 2 mRNA binding protein 1 [Source:MGI Symbol;Acc:MGI:1890357]	protein_coding	11
Dmrt1	324.1944463	183.5179472	0.144022411	0.081527298	-0.820938218	0.003521554	doublesex and mab-3 related transcription factor 1 [Source:MGI Symbol;Acc:MGI:1354733]	protein_coding	19
Rxra	234.2862818	389.616844	0.042862474	0.071280067	0.733783567	0.003593471	retinoid X receptor alpha [Source:MGI Symbol;Acc:MGI:98214]	protein_coding	2
Bcl2l1	507.806283	871.0492769	0.156827141	0.269008424	0.778476092	0.003688394	BCL2-like 1 [Source:MGI Symbol;Acc:MGI:88139]	protein_coding	2
Plaur	428.7462975	775.8543844	0.284314521	0.514492297	0.855661694	0.003668829	plasminogen activator, urokinase receptor [Source:MGI Symbol;Acc:MGI:97612]	protein_coding	7
Aard	320.4065711	535.8967613	0.237690335	0.397549526	0.742051361	0.003654778	alanine and arginine rich domain containing protein [Source:MGI Symbol;Acc:MGI:2181621]	protein_coding	15
Zfp36l2	215.3465514	366.6633184	0.060952887	0.103782428	0.767795723	0.00369172	zinc finger protein 36, C3H type-like 2 [Source:MGI Symbol;Acc:MGI:107945]	protein_coding	17
Zfp532	1098.022264	1754.410032	0.19978571	0.319215799	0.67607866	0.003671768	zinc finger protein 532 [Source:MGI Symbol;Acc:MGI:3036282]	protein_coding	18
Aqp3	287.8634365	489.4511083	0.163280452	0.277623998	0.765780201	0.003810723	aquaporin 3 [Source:MGI Symbol;Acc:MGI:1333777]	protein_coding	4
Myadm	882.9613883	1501.92991	0.258326913	0.439417762	0.766395233	0.003808889	myeloid-associated differentiation marker [Source:MGI Symbol;Acc:MGI:1355332]	protein_coding	7
Acat1	459.9912946	280.7841581	0.136374531	0.083244636	-0.712145017	0.003816794	acetyl-Coenzyme A acetyltransferase 1 [Source:MGI Symbol;Acc:MGI:87870]	protein_coding	9
Ddx39b	2867.529207	4641.149925	1.631131517	2.640017022	0.694674122	0.003763793	DEAD (Asp-Glu-Ala-Asp) box polypeptide 39B [Source:MGI Symbol;Acc:MGI:99240]	protein_coding	17
H2-K1	529.9722461	304.0015734	0.319260389	0.183133478	-0.801838019	0.003847577
Btg2	796.47017	502.6791517	0.258342579	0.163048703	-0.663982475	0.003913605	B cell translocation gene 2, anti-proliferative [Source:MGI Symbol;Acc:MGI:108384]	protein_coding	1
Rcor2	1749.457979	2838.405828	0.612984576	0.994536029	0.698172864	0.003901267	REST corepressor 2 [Source:MGI Symbol;Acc:MGI:1859854]	protein_coding	19
Kctd13	157.1151679	88.24955535	0.094991033	0.053355233	-0.832161551	0.00394176	potassium channel tetramerisation domain containing 13 [Source:MGI Symbol;Acc:MGI:1923739]	protein_coding	7
Arid1a	2876.498845	4860.910054	0.351865302	0.594606734	0.756912548	0.003989353	AT rich interactive domain 1A (SWI-like) [Source:MGI Symbol;Acc:MGI:1935147]	protein_coding	4
BC024978	141.5272707	239.253193	0.05135242	0.086811754	0.757458108	0.004022175
Irak3	135.3172127	233.8412773	0.045576697	0.078760956	0.789184249	0.004021313	interleukin-1 receptor-associated kinase 3 [Source:MGI Symbol;Acc:MGI:1921164]	protein_coding	10
Mxra7	175.7773917	96.67770879	0.053541697	0.029447977	-0.862494337	0.004007755	matrix-remodelling associated 7 [Source:MGI Symbol;Acc:MGI:1914872]	protein_coding	11
Zc3h12a	281.7784176	488.1810222	0.100455764	0.17403958	0.792855097	0.004178191	zinc finger CCCH type containing 12A [Source:MGI Symbol;Acc:MGI:2385891]	protein_coding	4
Fgfr2	71.16502883	131.5564772	0.013311827	0.024608395	0.886441915	0.00418421	fibroblast growth factor receptor 2 [Source:MGI Symbol;Acc:MGI:95523]	protein_coding	7
Zfp961	460.4444792	738.8804978	0.169405621	0.271847129	0.682313845	0.004158047	zinc finger protein 961 [Source:MGI Symbol;Acc:MGI:3583954]	protein_coding	8
Smad6	89.81014172	161.3189563	0.030228927	0.054297865	0.844965703	0.004189362	SMAD family member 6 [Source:MGI Symbol;Acc:MGI:1336883]	protein_coding	9
AI661453	76.66574298	140.951088	0.01523564	0.028010948	0.878540635	0.004181272	expressed sequence AI661453 [Source:MGI Symbol;Acc:MGI:2146908]	protein_coding	17
Gna14	51.86910882	28.01598753	0.015332282	0.008281403	-0.888625236	0.004139369	guanine nucleotide binding protein, alpha 14 [Source:MGI Symbol;Acc:MGI:95769]	protein_coding	19
Bahd1	220.322315	367.6392375	0.04975662	0.083026025	0.738675128	0.00424277	bromo adjacent homology domain containing 1 [Source:MGI Symbol;Acc:MGI:2139371]	protein_coding	2
Dock5	557.6796512	904.9960905	0.053960295	0.087566143	0.69847493	0.004257419	dedicator of cytokinesis 5 [Source:MGI Symbol;Acc:MGI:2652871]	protein_coding	14
Card10	242.851744	416.5268498	0.051364582	0.088097895	0.778333649	0.004268998	caspase recruitment domain family, member 10 [Source:MGI Symbol;Acc:MGI:2146012]	protein_coding	15
Syce2	529.8463618	331.4055921	0.385904124	0.241373337	-0.676976139	0.004303592	synaptonemal complex central element protein 2 [Source:MGI Symbol;Acc:MGI:1919096]	protein_coding	8
Ddr2	22.42605302	41.01776248	0.002705193	0.00494786	0.871073066	0.004512729	discoidin domain receptor family, member 2 [Source:MGI Symbol;Acc:MGI:1345277]	protein_coding	1
Ino80	619.3988573	974.5664291	0.098379742	0.154791364	0.653891805	0.004517242	INO80 complex subunit [Source:MGI Symbol;Acc:MGI:1915392]	protein_coding	2
Tln1	2237.588989	3698.905066	0.261400583	0.432115078	0.725153214	0.004576781	talin 1 [Source:MGI Symbol;Acc:MGI:1099832]	protein_coding	4
Slc35f2	545.0545524	340.6561401	0.212248657	0.13265426	-0.67808442	0.004559796	solute carrier family 35, member F2 [Source:MGI Symbol;Acc:MGI:1919272]	protein_coding	9
Tmem64	592.1930046	1016.334875	0.126509935	0.217119179	0.779236485	0.00477125	transmembrane protein 64 [Source:MGI Symbol;Acc:MGI:2140359]	protein_coding	4
Rpl39l	685.2828515	434.9024544	0.851283045	0.540251496	-0.656007735	0.004834426	ribosomal protein L39-like [Source:MGI Symbol;Acc:MGI:1915422]	protein_coding	16
Nuak1	159.0576306	280.7009504	0.031697415	0.05593881	0.819484363	0.004965858	NUAK family, SNF1-like kinase, 1 [Source:MGI Symbol;Acc:MGI:1925226]	protein_coding	10
Klk11	15.9894493	28.6201014	0.011034817	0.019751623	0.839908532	0.005014383	kallikrein related-peptidase 11 [Source:MGI Symbol;Acc:MGI:1929977]	protein_coding	7
Gal3st1	40.3380704	22.27483016	0.019744528	0.010903001	-0.856727642	0.005042546	galactose-3-O-sulfotransferase 1 [Source:MGI Symbol;Acc:MGI:1858277]	protein_coding	11
Srf	860.5004704	1491.336795	0.210237105	0.364362765	0.793358219	0.005053494	serum response factor [Source:MGI Symbol;Acc:MGI:106658]	protein_coding	17
Bmi1	29.89887497	54.55424211	0.008319108	0.015179255	0.867600184	0.00512502	Bmi1 polycomb ring finger oncogene [Source:MGI Symbol;Acc:MGI:88174]	protein_coding	2
Flnc	538.5323893	905.5996477	0.058753261	0.098799874	0.749840281	0.005119568	filamin C, gamma [Source:MGI Symbol;Acc:MGI:95557]	protein_coding	6
Clcn5	55.87552974	101.5775292	0.012836097	0.023335063	0.862292778	0.005168913	chloride channel, voltage-sensitive 5 [Source:MGI Symbol;Acc:MGI:99486]	protein_coding	X
Jade2	330.1112513	583.0115396	0.054116599	0.095575662	0.820572128	0.00515646	jade family PHD finger 2 [Source:MGI Symbol;Acc:MGI:1924151]	protein_coding	11
Aire	360.6760687	595.9919132	0.178023726	0.294171724	0.724589053	0.005250532	autoimmune regulator (autoimmune polyendocrinopathy candidiasis ectodermal dystrophy) [Source:MGI Symbol;Acc:MGI:1338803]	protein_coding	10
Tlr5	11.93210267	19.74599124	0.003729948	0.006172551	0.726711495	0.005429975	toll-like receptor 5 [Source:MGI Symbol;Acc:MGI:1858171]	protein_coding	1
Snora43	112.2334138	62.05039737	0.807434632	0.446405737	-0.854989901	0.005361592	small nucleolar RNA, H/ACA box 43 [Source:MGI Symbol;Acc:MGI:4360066]	snoRNA	2
Klhl21	437.2244355	718.7097818	0.112252743	0.184521125	0.717035289	0.005397316	kelch-like 21 [Source:MGI Symbol;Acc:MGI:1919288]	protein_coding	4
Dock1	425.3929617	675.6617289	0.062420097	0.09914332	0.667504976	0.005448932	dedicator of cytokinesis 1 [Source:MGI Symbol;Acc:MGI:2429765]	protein_coding	7
Zfp553	885.4487071	1460.903239	0.335270241	0.553162908	0.722379985	0.005415098	zinc finger protein 553 [Source:MGI Symbol;Acc:MGI:2384725]	protein_coding	7
Plk5	129.6751859	73.18715438	0.061399236	0.034653009	-0.82524008	0.005334444	polo-like kinase 5 [Source:MGI Symbol;Acc:MGI:3026984]	protein_coding	10
Fam83h	229.4815778	407.1315861	0.049585475	0.087971389	0.827116811	0.005365992	family with sequence similarity 83, member H [Source:MGI Symbol;Acc:MGI:2145900]	protein_coding	15
Lrpap1	942.9479499	1571.223548	0.3243715	0.540496577	0.736638414	0.005561779	low density lipoprotein receptor-related protein associated protein 1 [Source:MGI Symbol;Acc:MGI:96829]	protein_coding	5
Dhrsx	48.36171394	87.39420415	0.021952662	0.039670542	0.853672231	0.005517532
Anxa3	48.57859661	87.88935871	0.030418658	0.055034038	0.855367688	0.005632756	annexin A3 [Source:MGI Symbol;Acc:MGI:1201378]	protein_coding	5
Mb21d2	297.7447369	517.8123318	0.096670369	0.168120887	0.798353317	0.005631437	Mab-21 domain containing 2 [Source:MGI Symbol;Acc:MGI:1917028]	protein_coding	16
3830417A13Rik	12.21972505	20.62882258	0.007410385	0.012509898	0.755449655	0.005782468	RIKEN cDNA 3830417A13 gene [Source:MGI Symbol;Acc:MGI:1917946]	protein_coding	X
Baz1a	291.8983218	469.822092	0.047240382	0.076035296	0.686648637	0.005780714	bromodomain adjacent to zinc finger domain 1A [Source:MGI Symbol;Acc:MGI:1309478]	protein_coding	12
Hand1	18.86209145	33.72194111	0.009937877	0.017767092	0.838197931	0.005826821	heart and neural crest derivatives expressed transcript 1 [Source:MGI Symbol;Acc:MGI:103577]	protein_coding	11
9530077C05Rik	75.25494234	41.72817676	0.034888708	0.019345469	-0.850764447	0.00587741	RIKEN cDNA 9530077C05 gene [Source:MGI Symbol;Acc:MGI:1915533]	protein_coding	9
Ctgf	406.1878072	671.2748755	0.169104	0.279464977	0.724756712	0.005878246	connective tissue growth factor [Source:MGI Symbol;Acc:MGI:95537]	protein_coding	10
Cd7	20.31702803	12.46717057	0.019535604	0.011987664	-0.704555298	0.005941787	CD7 antigen [Source:MGI Symbol;Acc:MGI:88344]	protein_coding	11
Sema4b	739.1694874	1185.769928	0.187321208	0.300499221	0.681847005	0.005994073	sema domain, immunoglobulin domain (Ig), transmembrane domain (TM) and short cytoplasmic domain, (semaphorin) 4B [Source:MGI Symbol;Acc:MGI:107559]	protein_coding	7
Setx	1648.341913	2599.564554	0.150259062	0.236970333	0.657254452	0.006248962	senataxin [Source:MGI Symbol;Acc:MGI:2443480]	protein_coding	2
Rnf122	77.98778107	43.72200139	0.02198697	0.012326473	-0.834888661	0.00628146	ring finger protein 122 [Source:MGI Symbol;Acc:MGI:1916117]	protein_coding	8
Platr7	115.2166216	195.684576	0.086369282	0.146690087	0.764181186	0.006266864	pluripotency associated transcript 7 [Source:MGI Symbol;Acc:MGI:3045387]	lincRNA	10
Axin2	151.9117991	88.54282996	0.035676796	0.020794465	-0.778786539	0.006227202	axin 2 [Source:MGI Symbol;Acc:MGI:1270862]	protein_coding	11
Klhl26	415.5483648	254.6592923	0.135401878	0.082977938	-0.706448039	0.006388188	kelch-like 26 [Source:MGI Symbol;Acc:MGI:2443079]	protein_coding	8
Sfrp2	91.00362638	51.55058272	0.045479074	0.02576241	-0.8199353	0.006508332	secreted frizzled-related protein 2 [Source:MGI Symbol;Acc:MGI:108078]	protein_coding	3
Snhg8	385.3935738	239.0497044	0.490947228	0.304521916	-0.689021894	0.006551655	small nucleolar RNA host gene 8 [Source:MGI Symbol;Acc:MGI:1917145]	processed_transcript	3
Adap1	745.1533493	1245.196926	0.310609983	0.519048323	0.740764658	0.006440835	ArfGAP with dual PH domains 1 [Source:MGI Symbol;Acc:MGI:2442201]	protein_coding	5
Dpysl4	42.59849386	76.39800429	0.016141907	0.028949604	0.842732529	0.006536523	dihydropyrimidinase-like 4 [Source:MGI Symbol;Acc:MGI:1349764]	protein_coding	7
Epor	56.46378119	31.46297674	0.030871395	0.017202284	-0.843670573	0.006497819	erythropoietin receptor [Source:MGI Symbol;Acc:MGI:95408]	protein_coding	9
Kdm6a	445.0976664	711.9650445	0.074995395	0.119960412	0.677684474	0.006734477	lysine (K)-specific demethylase 6A [Source:MGI Symbol;Acc:MGI:1095419]	protein_coding	X
Tanc2	77.98879839	135.3420333	0.006576339	0.011412601	0.79527114	0.006733703	tetratricopeptide repeat, ankyrin repeat and coiled-coil containing 2 [Source:MGI Symbol;Acc:MGI:2444121]	protein_coding	11
Dppa2	242.9271884	396.0551192	0.125155687	0.204046944	0.70517726	0.006580951	developmental pluripotency associated 2 [Source:MGI Symbol;Acc:MGI:2157523]	protein_coding	16
1700061G19Rik	393.2175967	638.2494444	0.1601701	0.259979407	0.698792492	0.006675153	RIKEN cDNA 1700061G19 gene [Source:MGI Symbol;Acc:MGI:1925875]	protein_coding	17
Trim8	584.9045383	969.3253614	0.180470391	0.299082185	0.728779815	0.006694322	tripartite motif-containing 8 [Source:MGI Symbol;Acc:MGI:1933302]	protein_coding	19
Trib1	149.0455139	263.0705973	0.037020744	0.06534292	0.819697059	0.006810367	tribbles pseudokinase 1 [Source:MGI Symbol;Acc:MGI:2443397]	protein_coding	15
Arid1b	254.928107	413.4491757	0.022510208	0.036507653	0.697619548	0.006776424	AT rich interactive domain 1B (SWI-like) [Source:MGI Symbol;Acc:MGI:1926129]	protein_coding	17
Hipk2	66.96533269	117.9146759	0.014637231	0.0257737	0.816256966	0.006981713	homeodomain interacting protein kinase 2 [Source:MGI Symbol;Acc:MGI:1314872]	protein_coding	6
Capn6	16.32934492	28.04532291	0.004595932	0.00789342	0.780293278	0.006971746	calpain 6 [Source:MGI Symbol;Acc:MGI:1100850]	protein_coding	X
Lin28a	1569.100975	2509.679443	0.450891085	0.721172254	0.677564907	0.007124124	lin-28 homolog A (C. elegans) [Source:MGI Symbol;Acc:MGI:1890546]	protein_coding	4
Klk10	31.72650367	56.28646261	0.023431687	0.041570504	0.827099441	0.007084099	kallikrein related-peptidase 10 [Source:MGI Symbol;Acc:MGI:1916790]	protein_coding	7
Mapk1ip1l	801.7864926	1269.313946	0.178452369	0.282509225	0.662758925	0.007118343
Wdr86	121.1943418	69.72350598	0.067857974	0.039038917	-0.797605324	0.007165998	WD repeat domain 86 [Source:MGI Symbol;Acc:MGI:1915466]	protein_coding	5
Cox14	373.2266886	235.3507494	0.516219486	0.325519709	-0.665239707	0.007186775	cytochrome c oxidase assembly protein 14 [Source:MGI Symbol;Acc:MGI:1913629]	protein_coding	15
Vstm5	29.3811803	52.28079107	0.014779266	0.026298185	0.831388618	0.007309257	V-set and transmembrane domain containing 5 [Source:MGI Symbol;Acc:MGI:1916387]	protein_coding	9
Prph	172.282006	98.56454809	0.092376411	0.052849624	-0.805631293	0.007295306	peripherin [Source:MGI Symbol;Acc:MGI:97774]	protein_coding	15
Shroom2	159.096362	261.7079352	0.019392536	0.031900041	0.718056822	0.007350594	shroom family member 2 [Source:MGI Symbol;Acc:MGI:107194]	protein_coding	X
Rragd	189.0948091	324.2998432	0.037466774	0.064255963	0.778218566	0.007384851	Ras-related GTP binding D [Source:MGI Symbol;Acc:MGI:1098604]	protein_coding	4
Tcf7l2	33.73911844	59.90245922	0.007293368	0.012949083	0.828192954	0.007545577
Zfp213	73.22483682	126.2999517	0.027384008	0.047232592	0.78644911	0.007584623	zinc finger protein 213 [Source:MGI Symbol;Acc:MGI:3053094]	protein_coding	17
Ubxn11	122.4317739	201.8823229	0.077635874	0.128016692	0.721536573	0.007836762	UBX domain protein 11 [Source:MGI Symbol;Acc:MGI:1914836]	protein_coding	4
2200002D01Rik	26.36699257	46.57924643	0.052005903	0.091872281	0.820954274	0.007813597	RIKEN cDNA 2200002D01 gene [Source:MGI Symbol;Acc:MGI:1919525]	protein_coding	7
Tle2	31.59050523	18.23487754	0.010141414	0.005853893	-0.792790499	0.007819414	transducin-like enhancer of split 2 [Source:MGI Symbol;Acc:MGI:104635]	protein_coding	10
Rest	1026.784085	1635.592812	0.240690128	0.383401972	0.671680788	0.007987741	RE1-silencing transcription factor [Source:MGI Symbol;Acc:MGI:104897]	protein_coding	5
Slc5a11	160.6724992	95.1373984	0.06863413	0.04063964	-0.756038538	0.007979825	solute carrier family 5 (sodium/glucose cotransporter), member 11 [Source:MGI Symbol;Acc:MGI:1919316]	protein_coding	7
Mcf2	272.7591346	430.4643241	0.060586214	0.095616243	0.658266163	0.008155113	mcf.2 transforming sequence [Source:MGI Symbol;Acc:MGI:96932]	protein_coding	X
Crebbp	200.9860551	336.0841049	0.026773152	0.044769429	0.741726905	0.00822987	CREB binding protein [Source:MGI Symbol;Acc:MGI:1098280]	protein_coding	16
Bcl2l11	275.7950655	439.3940987	0.038642996	0.061565658	0.67191885	0.008473497	BCL2-like 11 (apoptosis facilitator) [Source:MGI Symbol;Acc:MGI:1197519]	protein_coding	2
S100a6	248.8111015	423.8271187	0.346051601	0.589467481	0.768425045	0.008378905	S100 calcium binding protein A6 (calcyclin) [Source:MGI Symbol;Acc:MGI:1339467]	protein_coding	3
Calca	320.6096093	200.9866877	0.211903245	0.132839846	-0.673717718	0.008458401	calcitonin/calcitonin-related polypeptide, alpha [Source:MGI Symbol;Acc:MGI:2151253]	protein_coding	7
Ccnd1	708.3915289	1143.372341	0.186615261	0.301204515	0.69067643	0.008460165	cyclin D1 [Source:MGI Symbol;Acc:MGI:88313]	protein_coding	7
Acot13	294.68538	180.3913989	0.429570525	0.262961223	-0.708044934	0.00849583	acyl-CoA thioesterase 13 [Source:MGI Symbol;Acc:MGI:1914084]	protein_coding	13
Dnmt3b	1764.606591	2814.539496	0.40781294	0.650459786	0.673552315	0.00853561	DNA methyltransferase 3B [Source:MGI Symbol;Acc:MGI:1261819]	protein_coding	2
Slx4ip	55.32693487	95.28058969	0.017784293	0.030626998	0.784200342	0.008743229	SLX4 interacting protein [Source:MGI Symbol;Acc:MGI:1921493]	protein_coding	2
Ncoa5	524.290221	887.6446671	0.169618318	0.287170711	0.75961663	0.008739828	nuclear receptor coactivator 5 [Source:MGI Symbol;Acc:MGI:2385165]	protein_coding	2
Armc5	133.7717231	220.286534	0.034890903	0.05745606	0.719608117	0.009088651	armadillo repeat containing 5 [Source:MGI Symbol;Acc:MGI:2384586]	protein_coding	7
Pde4d	108.2254419	181.975581	0.015353304	0.025815801	0.749705179	0.009158249	phosphodiesterase 4D, cAMP specific [Source:MGI Symbol;Acc:MGI:99555]	protein_coding	13
Grhl2	194.9200443	326.3331985	0.039409633	0.065979215	0.743463308	0.009271339	grainyhead-like 2 (Drosophila) [Source:MGI Symbol;Acc:MGI:2182543]	protein_coding	15
Pknox2	42.55733041	74.25961987	0.01198798	0.020918203	0.803170276	0.009431701	Pbx/knotted 1 homeobox 2 [Source:MGI Symbol;Acc:MGI:2445415]	protein_coding	9
Scube3	132.5257959	215.3044393	0.044441917	0.072201355	0.700104862	0.009446084	signal peptide, CUB domain, EGF-like 3 [Source:MGI Symbol;Acc:MGI:3045253]	protein_coding	17
Klf7	35.84040665	62.4478066	0.026826652	0.04674237	0.801063893	0.009545161	Kruppel-like factor 7 (ubiquitous) [Source:MGI Symbol;Acc:MGI:1935151]	protein_coding	1
Ggt1	191.6742401	112.3856305	0.085530674	0.050149768	-0.770198873	0.009492745	gamma-glutamyltransferase 1 [Source:MGI Symbol;Acc:MGI:95706]	protein_coding	10
Slc12a2	182.5183077	298.270759	0.027993605	0.045747049	0.708581367	0.00952581	solute carrier family 12, member 2 [Source:MGI Symbol;Acc:MGI:101924]	protein_coding	18
Zfp280c	149.0137331	89.36307767	0.033306601	0.019973866	-0.737694517	0.009683215	zinc finger protein 280C [Source:MGI Symbol;Acc:MGI:2387585]	protein_coding	X
Ccdc130	271.1328946	170.0294465	0.12500364	0.078390708	-0.673215535	0.009757008	coiled-coil domain containing 130 [Source:MGI Symbol;Acc:MGI:1914986]	protein_coding	8
Ankrd45	64.9062795	111.2604721	0.017433865	0.029884629	0.777511166	0.009938778	ankyrin repeat domain 45 [Source:MGI Symbol;Acc:MGI:1921094]	protein_coding	1
Plekhg2	295.2127512	482.3804291	0.055964503	0.091446527	0.708416339	0.01008767	pleckstrin homology domain containing, family G (with RhoGef domain) member 2 [Source:MGI Symbol;Acc:MGI:2141874]	protein_coding	7
Ldhd	78.27414834	45.16531161	0.03524275	0.020335575	-0.793320744	0.01001815	lactate dehydrogenase D [Source:MGI Symbol;Acc:MGI:106428]	protein_coding	8
Fbxl20	639.6838039	396.7606193	0.074321344	0.046097435	-0.689090119	0.009973287	F-box and leucine-rich repeat protein 20 [Source:MGI Symbol;Acc:MGI:1919444]	protein_coding	11
Kyat3	329.4042684	202.8069358	0.144538951	0.088989441	-0.699752257	0.010131376	kynurenine aminotransferase 3 [Source:MGI Symbol;Acc:MGI:2677849]	protein_coding	3
Chpf2	88.99640618	147.3113854	0.023943074	0.039631796	0.727049953	0.010178481	chondroitin polymerizing factor 2 [Source:MGI Symbol;Acc:MGI:1917522]	protein_coding	5
Clca3b	45.64855351	78.7317725	0.013811968	0.023822019	0.786376813	0.010295427
Nfyc	237.0641676	387.5234989	0.112405959	0.18374751	0.709006181	0.010259307	nuclear transcription factor-Y gamma [Source:MGI Symbol;Acc:MGI:107901]	protein_coding	4
Stk26	83.44019796	48.51349155	0.025034563	0.014555503	-0.782356566	0.010346264	serine/threonine kinase 26 [Source:MGI Symbol;Acc:MGI:1917665]	protein_coding	X
Adgrl2	225.4851299	368.1633558	0.037257953	0.060833337	0.707313744	0.010400092	adhesion G protein-coupled receptor L2 [Source:MGI Symbol;Acc:MGI:2139714]	protein_coding	3
Invs	36.78653866	63.63932138	0.006235007	0.010786326	0.790740515	0.010564742	inversin [Source:MGI Symbol;Acc:MGI:1335082]	protein_coding	4
Trf	271.3561554	163.6840152	0.116361988	0.070190401	-0.729274194	0.01073425	transferrin [Source:MGI Symbol;Acc:MGI:98821]	protein_coding	9
Wnt7b	155.6789994	244.3970817	0.035261382	0.055356077	0.650652716	0.010742359	wingless-type MMTV integration site family, member 7B [Source:MGI Symbol;Acc:MGI:98962]	protein_coding	15
Pcyt1a	222.4262143	360.717528	0.042823684	0.069448889	0.6975427	0.010761476	phosphate cytidylyltransferase 1, choline, alpha isoform [Source:MGI Symbol;Acc:MGI:88557]	protein_coding	16
Kctd1	54.04652694	93.30355135	0.015067334	0.026011584	0.787730082	0.010728904	potassium channel tetramerisation domain containing 1 [Source:MGI Symbol;Acc:MGI:1918269]	protein_coding	18
Rbm14	856.0172894	1359.230501	0.270207478	0.429050032	0.667078291	0.010765675	RNA binding motif protein 14 [Source:MGI Symbol;Acc:MGI:1929092]	protein_coding	19
Atp2b4	91.5085498	151.0933618	0.011035763	0.018221582	0.72346183	0.011069108	ATPase, Ca++ transporting, plasma membrane 4 [Source:MGI Symbol;Acc:MGI:88111]	protein_coding	1
Gphn	86.32268952	144.6389671	0.025396496	0.042553388	0.74464456	0.011003149	gephyrin [Source:MGI Symbol;Acc:MGI:109602]	protein_coding	12
Ocln	49.05530243	28.43694143	0.015368203	0.008908816	-0.786642785	0.011076647	occludin [Source:MGI Symbol;Acc:MGI:106183]	protein_coding	13
Plec	1311.470992	2113.161582	0.074877019	0.120648677	0.688217189	0.010954472	plectin [Source:MGI Symbol;Acc:MGI:1277961]	protein_coding	15
Atf5	207.8110967	329.6703069	0.104270495	0.165414103	0.665751257	0.011193706	activating transcription factor 5 [Source:MGI Symbol;Acc:MGI:2141857]	protein_coding	7
Exoc8	132.4017772	220.3942553	0.017875223	0.029754861	0.735164132	0.011207893	exocyst complex component 8 [Source:MGI Symbol;Acc:MGI:2142527]	protein_coding	8
Tle4	892.3242235	1435.162173	0.182740984	0.293909927	0.685573861	0.011170135	transducin-like enhancer of split 4 [Source:MGI Symbol;Acc:MGI:104633]	protein_coding	19
Tdrd12	111.097483	181.2658278	0.068536387	0.111823459	0.706280843	0.011347783
Zswim6	206.1574443	338.8777306	0.037778531	0.062099639	0.717018276	0.011369545	zinc finger SWIM-type containing 6 [Source:MGI Symbol;Acc:MGI:1914513]	protein_coding	13
Azin1	534.4860157	847.6566611	0.103182629	0.163640282	0.665327825	0.011453955	antizyme inhibitor 1 [Source:MGI Symbol;Acc:MGI:1859169]	protein_coding	15
Hes2	23.16350371	14.33249392	0.007946313	0.004916808	-0.692563825	0.011593734	hairy and enhancer of split 2 (Drosophila) [Source:MGI Symbol;Acc:MGI:1098624]	protein_coding	4
Clcn4	44.33141642	75.63555743	0.008816909	0.015042871	0.770735169	0.012051788	chloride channel, voltage-sensitive 4 [Source:MGI Symbol;Acc:MGI:104571]	protein_coding	7
Zfp352	12.69826147	20.76929952	0.005616215	0.009185891	0.709821569	0.012260892	zinc finger protein 352 [Source:MGI Symbol;Acc:MGI:2387418]	protein_coding	4
Znrd1as	242.1082456	148.0658849	0.247807826	0.151551571	-0.70941294	0.012159955	zinc ribbon domain containing 1, antisense [Source:MGI Symbol;Acc:MGI:1923666]	protein_coding	17
Krt8	215.2921331	359.0477979	0.11927542	0.198918448	0.737880311	0.012416531	keratin 8 [Source:MGI Symbol;Acc:MGI:96705]	protein_coding	15
Endod1	32.04041485	54.73455073	0.007167878	0.012244866	0.772558983	0.01252356	endonuclease domain containing 1 [Source:MGI Symbol;Acc:MGI:1919196]	protein_coding	9
5730408K05Rik	113.4639892	67.77517549	0.295479138	0.176497853	-0.743405643	0.012559882
Slirp	262.0251948	165.9008627	0.62535846	0.39594478	-0.659384151	0.012765543	SRA stem-loop interacting RNA binding protein [Source:MGI Symbol;Acc:MGI:1916394]	protein_coding	12
Abcb1a	206.4915718	334.5316371	0.041489165	0.067215519	0.696059758	0.012827149	ATP-binding cassette, sub-family B (MDR/TAP), member 1A [Source:MGI Symbol;Acc:MGI:97570]	protein_coding	5
Foxi3	24.45244524	41.55761841	0.020275659	0.034459053	0.765134237	0.01285629	forkhead box I3 [Source:MGI Symbol;Acc:MGI:3511278]	protein_coding	6
Lad1	107.0328119	176.6200896	0.035772999	0.059030779	0.722596316	0.013053356	ladinin [Source:MGI Symbol;Acc:MGI:109343]	protein_coding	1
Mir1949	39.50593774	23.25774875	0.564370539	0.332253554	-0.76435805	0.013147362	microRNA 1949 [Source:MGI Symbol;Acc:MGI:3837022]	miRNA	18
Nr5a2	467.3730509	767.263934	0.121175279	0.198927647	0.715148392	0.013243226	nuclear receptor subfamily 5, group A, member 2 [Source:MGI Symbol;Acc:MGI:1346834]	protein_coding	1
Bmp8a	25.0076767	41.97721444	0.010419865	0.017490506	0.747235402	0.013407368	bone morphogenetic protein 8a [Source:MGI Symbol;Acc:MGI:104515]	protein_coding	4
Map7d2	249.7224643	153.4972285	0.06059754	0.037247568	-0.702113001	0.013394382	MAP7 domain containing 2 [Source:MGI Symbol;Acc:MGI:1917474]	protein_coding	X
Cd3eap	304.9868615	491.1905658	0.135791123	0.21869571	0.687535757	0.01355956	CD3E antigen, epsilon polypeptide associated protein [Source:MGI Symbol;Acc:MGI:1917583]	protein_coding	7
Stat5b	256.5758367	159.5879157	0.047147342	0.029325233	-0.685033897	0.01355015	signal transducer and activator of transcription 5B [Source:MGI Symbol;Acc:MGI:103035]	protein_coding	11
Foxj1	41.67816322	24.5534444	0.016166859	0.009524222	-0.763366276	0.013517139	forkhead box J1 [Source:MGI Symbol;Acc:MGI:1347474]	protein_coding	11
Slc26a2	168.1000618	272.993431	0.043515419	0.070668763	0.699545982	0.013778631	solute carrier family 26 (sulfate transporter), member 2 [Source:MGI Symbol;Acc:MGI:892977]	protein_coding	18
Phldb1	340.2928331	538.6774792	0.062313282	0.098640813	0.662644984	0.014072436	pleckstrin homology like domain, family B, member 1 [Source:MGI Symbol;Acc:MGI:2143230]	protein_coding	9
Pld2	213.1653835	133.3486235	0.036457223	0.022806332	-0.676770241	0.014356681	phospholipase D2 [Source:MGI Symbol;Acc:MGI:892877]	protein_coding	11
Fem1a	304.2580111	484.566875	0.044638793	0.071092558	0.671400536	0.014402773
Nrk	11.69330603	18.86758512	0.001771176	0.002857859	0.690226904	0.014479002	Nik related kinase [Source:MGI Symbol;Acc:MGI:1351326]	protein_coding	X
Immp1l	43.12793976	25.58773714	0.045160146	0.026793442	-0.753170232	0.014743934	IMP1 inner mitochondrial membrane peptidase-like (S. cerevisiae) [Source:MGI Symbol;Acc:MGI:1913791]	protein_coding	2
Dgkeos	21.1510368	35.18624544	0.027468879	0.045696423	0.734283195	0.014793258	diacylglycerol kinase, epsilon, opposite strand [Source:MGI Symbol;Acc:MGI:3041185]	antisense_RNA	11
Zdhhc4	143.0813817	228.057688	0.106301175	0.169433646	0.67256285	0.015356683	zinc finger, DHHC domain containing 4 [Source:MGI Symbol;Acc:MGI:1920131]	protein_coding	5
Cdk12	806.5847182	1295.896518	0.092668281	0.14888517	0.684052541	0.015351468	cyclin-dependent kinase 12 [Source:MGI Symbol;Acc:MGI:1098802]	protein_coding	11
Satb1	154.5731125	96.30299816	0.022771525	0.014187242	-0.68263677	0.015382661	special AT-rich sequence binding protein 1 [Source:MGI Symbol;Acc:MGI:105084]	protein_coding	17
9430038I01Rik	79.82217791	129.2849277	0.070953047	0.114919936	0.695692544	0.015498351	RIKEN cDNA 9430038I01 gene [Source:MGI Symbol;Acc:MGI:1924502]	protein_coding	7
Trim16	49.48388953	82.48329727	0.012701204	0.021171278	0.737143102	0.015500027	tripartite motif-containing 16 [Source:MGI Symbol;Acc:MGI:2137356]	protein_coding	11
Rnf225	51.032012	30.41273318	0.015755484	0.009389544	-0.746727046	0.016004083	ring finger protein 225 [Source:MGI Symbol;Acc:MGI:1924198]	protein_coding	7
Cplx1	80.4500538	48.00978483	0.036701667	0.021902274	-0.744764916	0.016162913	complexin 1 [Source:MGI Symbol;Acc:MGI:104727]	protein_coding	5
Cubn	28.47933945	17.33756254	0.002514732	0.001530911	-0.716014598	0.016685056	cubilin (intrinsic factor-cobalamin receptor) [Source:MGI Symbol;Acc:MGI:1931256]	protein_coding	2
Prag1	159.3615781	258.4220581	0.033339242	0.054063192	0.69742538	0.017054489
Esam	49.85351717	83.12974557	0.026731108	0.04457359	0.737669506	0.016881037	endothelial cell-specific adhesion molecule [Source:MGI Symbol;Acc:MGI:1916774]	protein_coding	9
Ell3	305.9327118	187.7729235	0.182755503	0.112170205	-0.704225331	0.017500889	elongation factor RNA polymerase II-like 3 [Source:MGI Symbol;Acc:MGI:2673679]	protein_coding	2
Ddx58	338.0007856	546.7740581	0.068379686	0.110615832	0.693918196	0.017494026	DEAD (Asp-Glu-Ala-Asp) box polypeptide 58 [Source:MGI Symbol;Acc:MGI:2442858]	protein_coding	4
Fosl2	33.95261365	56.28177682	0.005790997	0.009599484	0.729145239	0.017495383	fos-like antigen 2 [Source:MGI Symbol;Acc:MGI:102858]	protein_coding	5
Meioc	158.7488566	99.28213244	0.034684041	0.02169153	-0.677140192	0.017373261	meiosis specific with coiled-coil domain [Source:MGI Symbol;Acc:MGI:2686410]	protein_coding	11
Fhl3	79.09662574	131.0019884	0.046941618	0.077745987	0.727900654	0.017772996	four and a half LIM domains 3 [Source:MGI Symbol;Acc:MGI:1341092]	protein_coding	4
Timp3	65.54219604	108.1516603	0.014001751	0.023104392	0.722559895	0.018095601	tissue inhibitor of metalloproteinase 3 [Source:MGI Symbol;Acc:MGI:98754]	protein_coding	10
9030624G23Rik	22.38678327	14.08155459	0.009870716	0.006208798	-0.668840629	0.018333313
B3gnt5	103.7137114	163.9391192	0.021287708	0.033649245	0.660553515	0.018689175	UDP-GlcNAc:betaGal beta-1,3-N-acetylglucosaminyltransferase 5 [Source:MGI Symbol;Acc:MGI:2137302]	protein_coding	16
Gpc4	162.8089132	267.0015265	0.070025339	0.114839366	0.713668306	0.019261413	glypican 4 [Source:MGI Symbol;Acc:MGI:104902]	protein_coding	X
Lyrm9	180.207425	114.0681092	0.035663452	0.022574334	-0.659762951	0.019366979	LYR motif containing 9 [Source:MGI Symbol;Acc:MGI:1913524]	protein_coding	11
Spats2l	16.0659043	25.95623868	0.003971793	0.00641687	0.69207915	0.020068163	spermatogenesis associated, serine-rich 2-like [Source:MGI Symbol;Acc:MGI:1914448]	protein_coding	1
Ankrd34a	37.08971903	22.62762637	0.014342505	0.008750049	-0.712934085	0.019720879	ankyrin repeat domain 34A [Source:MGI Symbol;Acc:MGI:3617846]	protein_coding	3
Zfp628	98.29148332	160.214562	0.027892021	0.045463837	0.70486696	0.01971802	zinc finger protein 628 [Source:MGI Symbol;Acc:MGI:2665174]	protein_coding	7
Srgn	20.8511708	13.25202754	0.022229393	0.014127961	-0.653915287	0.01960769	serglycin [Source:MGI Symbol;Acc:MGI:97756]	protein_coding	10
Mmd	98.91680391	61.10036764	0.037172794	0.022961431	-0.695034565	0.020093792	monocyte to macrophage differentiation-associated [Source:MGI Symbol;Acc:MGI:1914718]	protein_coding	11
Prr15l	68.90981414	41.76904027	0.050594577	0.03066743	-0.722275472	0.019671257	proline rich 15-like [Source:MGI Symbol;Acc:MGI:2387599]	protein_coding	11
Irf8	51.88169434	31.5753387	0.01511264	0.009197594	-0.716427386	0.020329966	interferon regulatory factor 8 [Source:MGI Symbol;Acc:MGI:96395]	protein_coding	8
Lpar1	69.58555451	113.3798373	0.01912742	0.031165431	0.704304355	0.020967586	lysophosphatidic acid receptor 1 [Source:MGI Symbol;Acc:MGI:108429]	protein_coding	4
Evpl	150.5292627	94.21767722	0.02352755	0.014726114	-0.675974302	0.021065707	envoplakin [Source:MGI Symbol;Acc:MGI:107507]	protein_coding	11
Tmem121	147.27346	91.65454686	0.092045912	0.057284092	-0.684219109	0.021231923	transmembrane protein 121 [Source:MGI Symbol;Acc:MGI:1916445]	protein_coding	12
Rbm12b2	64.64107806	104.3135365	0.018867799	0.030447617	0.690403221	0.021475967
Fam129c	86.4921856	53.46646387	0.034847778	0.021541686	-0.69393553	0.021714842	family with sequence similarity 129, member C [Source:MGI Symbol;Acc:MGI:3686743]	protein_coding	8
Slco4a1	397.3175822	250.9621601	0.12866502	0.08127013	-0.662822785	0.022232999	solute carrier organic anion transporter family, member 4a1 [Source:MGI Symbol;Acc:MGI:1351866]	protein_coding	2
Dnajb4	46.52564842	28.50399404	0.016634125	0.010190917	-0.70686217	0.021994973	DnaJ heat shock protein family (Hsp40) member B4 [Source:MGI Symbol;Acc:MGI:1914285]	protein_coding	3
AI854703	27.73114139	17.31527387	0.007761305	0.004846144	-0.679461792	0.022437724	expressed sequence AI854703 [Source:MGI Symbol;Acc:MGI:2141510]	protein_coding	6
Tex15	48.80230296	29.85691374	0.00580427	0.003551013	-0.708884185	0.022201526	testis expressed gene 15 [Source:MGI Symbol;Acc:MGI:1934816]	protein_coding	8
Trim52	59.9036702	36.71582743	0.016974687	0.010404032	-0.706242284	0.022379133	tripartite motif-containing 52 [Source:MGI Symbol;Acc:MGI:3045276]	protein_coding	14
Pla2g7	29.03667908	47.38898963	0.015162757	0.024746209	0.70667544	0.022500973	phospholipase A2, group VII (platelet-activating factor acetylhydrolase, plasma) [Source:MGI Symbol;Acc:MGI:1351327]	protein_coding	17
Nfe2l3	31.7453318	19.76288282	0.012478511	0.007768429	-0.683751048	0.022611536	nuclear factor, erythroid derived 2, like 3 [Source:MGI Symbol;Acc:MGI:1339958]	protein_coding	6
Zfp629	75.25804397	46.18811179	0.012305109	0.007552013	-0.704324224	0.022665348	zinc finger protein 629 [Source:MGI Symbol;Acc:MGI:2444524]	protein_coding	7
Efnb2	40.53484779	65.92297962	0.009385239	0.015263482	0.701618726	0.023535283	ephrin B2 [Source:MGI Symbol;Acc:MGI:105097]	protein_coding	8
Zmat4	62.6790507	100.3397183	0.01481424	0.023715367	0.678837558	0.02341852	zinc finger, matrin type 4 [Source:MGI Symbol;Acc:MGI:2443497]	protein_coding	8
Vipr1	22.29669663	14.09869531	0.00454849	0.002876111	-0.661268321	0.023116692	vasoactive intestinal peptide receptor 1 [Source:MGI Symbol;Acc:MGI:109272]	protein_coding	9
Atcay	36.02890387	58.68984275	0.009798451	0.015961339	0.703956083	0.022773165	ataxia, cerebellar, Cayman type [Source:MGI Symbol;Acc:MGI:2448730]	protein_coding	10
Nfam1	39.32011939	63.98796982	0.009148469	0.014887848	0.702532992	0.023213382	Nfat activating molecule with ITAM motif 1 [Source:MGI Symbol;Acc:MGI:1921289]	protein_coding	15
Pex11g	38.17144289	23.5706696	0.033900038	0.020933099	-0.695500978	0.023780821	peroxisomal biogenesis factor 11 gamma [Source:MGI Symbol;Acc:MGI:1920905]	protein_coding	8
Ino80d	256.1737831	406.2686661	0.01893516	0.030029468	0.665311262	0.023895392	INO80 complex subunit D [Source:MGI Symbol;Acc:MGI:3027003]	protein_coding	1
Utp14b	85.28579727	136.9150288	0.02142321	0.03439212	0.682903403	0.024103927	UTP14B small subunit processome component [Source:MGI Symbol;Acc:MGI:2445092]	protein_coding	1
Aifm3	103.2077529	63.59545007	0.038296012	0.02359757	-0.698555892	0.024103604	apoptosis-inducing factor, mitochondrion-associated 3 [Source:MGI Symbol;Acc:MGI:1919418]	protein_coding	16
2410137M14Rik	64.79453285	102.8946519	0.074906974	0.118953355	0.667224004	0.023961668	RIKEN cDNA 2410137M14 gene [Source:MGI Symbol;Acc:MGI:1924047]	protein_coding	17
Srek1ip1	98.82294299	62.14387716	0.052509534	0.033020126	-0.669233766	0.02440389	splicing regulatory glutamine/lysine-rich protein 1interacting protein 1 [Source:MGI Symbol;Acc:MGI:1914538]	protein_coding	13
Cyr61	345.9582167	550.0751678	0.170590837	0.271240221	0.66903097	0.025193884	cysteine rich protein 61 [Source:MGI Symbol;Acc:MGI:88613]	protein_coding	3
Adgrl3	20.16993537	32.08485037	0.002975795	0.004733675	0.669685794	0.024916884	adhesion G protein-coupled receptor L3 [Source:MGI Symbol;Acc:MGI:2441950]	protein_coding	5
Pdgfra	34.86450307	21.73763803	0.004049303	0.002524697	-0.68156373	0.02493986	platelet derived growth factor receptor, alpha polypeptide [Source:MGI Symbol;Acc:MGI:97530]	protein_coding	5
Sirt4	175.9435237	110.6996129	0.09785513	0.061568194	-0.668462234	0.024980232	sirtuin 4 [Source:MGI Symbol;Acc:MGI:1922637]	protein_coding	5
Vgf	25.47855602	41.15568535	0.00997985	0.016120519	0.691808226	0.025238296	VGF nerve growth factor inducible [Source:MGI Symbol;Acc:MGI:1343180]	protein_coding	5
Apobr	29.49794384	47.7938165	0.00819615	0.013279749	0.696209582	0.024533721	apolipoprotein B receptor [Source:MGI Symbol;Acc:MGI:2176230]	protein_coding	7
Fut10	92.41404031	57.77931899	0.018138183	0.011340396	-0.677558855	0.025121551	fucosyltransferase 10 [Source:MGI Symbol;Acc:MGI:2384748]	protein_coding	8
Bmp1	53.68310956	86.48998558	0.012052786	0.019418497	0.688064856	0.024533117	bone morphogenetic protein 1 [Source:MGI Symbol;Acc:MGI:88176]	protein_coding	14
Il17b	33.52079685	54.22710415	0.048440458	0.078362867	0.693957684	0.024953538	interleukin 17B [Source:MGI Symbol;Acc:MGI:1928397]	protein_coding	18
Exoc3l	254.061432	400.6644593	0.101746669	0.160458334	0.657217159	0.02568352	exocyst complex component 3-like [Source:MGI Symbol;Acc:MGI:3041195]	protein_coding	8
Kcnq1ot1	60.5177565	96.46477679	0.000725311	0.001156139	0.672643747	0.025773251	KCNQ1 overlapping transcript 1 [Source:MGI Symbol;Acc:MGI:1926855]	antisense_RNA	7
Fsd1l	92.20692932	146.5109738	0.010030124	0.015937232	0.66806165	0.02621211	fibronectin type III and SPRY domain containing 1-like [Source:MGI Symbol;Acc:MGI:2442443]	protein_coding	4
Slc5a1	23.19257831	36.6984435	0.005896918	0.009330904	0.662055662	0.026887227	solute carrier family 5 (sodium/glucose cotransporter), member 1 [Source:MGI Symbol;Acc:MGI:107678]	protein_coding	5
Gatsl2	132.4942999	83.83811048	0.027922929	0.017668727	-0.660252187	0.026992049	GATS protein-like 2 [Source:MGI Symbol;Acc:MGI:1933384]	protein_coding	5
Wipf3	112.1579182	70.53487665	0.026678858	0.016778039	-0.669122783	0.028113133	WAS/WASL interacting protein family, member 3 [Source:MGI Symbol;Acc:MGI:3044681]	protein_coding	6
Syt5	38.38506346	24.07782679	0.021934322	0.013758758	-0.67283985	0.028452848	synaptotagmin V [Source:MGI Symbol;Acc:MGI:1926368]	protein_coding	7
Cpne2	36.17554815	57.89951048	0.015714834	0.025151829	0.678536273	0.028513976	copine II [Source:MGI Symbol;Acc:MGI:2387578]	protein_coding	8
Sfrp4	111.1502666	69.81250829	0.063225408	0.039711324	-0.670953957	0.027472016	secreted frizzled-related protein 4 [Source:MGI Symbol;Acc:MGI:892010]	protein_coding	13
Rpph1	36.62076539	23.03959418	0.112679278	0.070891059	-0.668546639	0.027716117	ribonuclease P RNA component H1 [Source:MGI Symbol;Acc:MGI:1934664]	ribozyme	14
Lats2	45.69081459	72.25955318	0.00822665	0.013010362	0.66128417	0.029955906	large tumor suppressor 2 [Source:MGI Symbol;Acc:MGI:1354386]	protein_coding	14
H2-DMa	49.64779965	31.20460013	0.029944391	0.018820627	-0.669971055	0.030446415	histocompatibility 2, class II, locus DMa [Source:MGI Symbol;Acc:MGI:95921]	protein_coding	17
Fgfr4	144.5184371	91.19016673	0.045937202	0.028986067	-0.664303389	0.030548153	fibroblast growth factor receptor 4 [Source:MGI Symbol;Acc:MGI:95525]	protein_coding	13
Zfp719	70.15653106	111.1513546	0.014050978	0.022261437	0.663876211	0.030896457	zinc finger protein 719 [Source:MGI Symbol;Acc:MGI:2444708]	protein_coding	7
Pax6	34.00166483	53.91939786	0.007141707	0.011325225	0.665198999	0.031801997	paired box 6 [Source:MGI Symbol;Acc:MGI:97490]	protein_coding	2
Cdkl5	28.98913052	45.93714687	0.008930724	0.014151924	0.664149191	0.032079934	cyclin-dependent kinase-like 5 [Source:MGI Symbol;Acc:MGI:1278336]	protein_coding	X
Nova1	26.04972302	41.26362899	0.003721389	0.005894804	0.663602674	0.031796337	neuro-oncological ventral antigen 1 [Source:MGI Symbol;Acc:MGI:104297]	protein_coding	12
Ctxn1	50.35394149	32.08225425	0.04107173	0.026168233	-0.650329195	0.035913788	cortexin 1 [Source:MGI Symbol;Acc:MGI:88566]	protein_coding	8
Gata3	9.182895984	14.48117559	0.002856266	0.004504254	0.657157616	0.006844705	GATA binding protein 3 [Source:MGI Symbol;Acc:MGI:95663]	protein_coding	2
Dnah5	8.332753017	13.39994475	0.000533604	0.000858091	0.685361927	0.007804013	dynein, axonemal, heavy chain 5 [Source:MGI Symbol;Acc:MGI:107718]	protein_coding	15
