# Supplementary material for: Groucho related gene 5 (GRG5) is involved in embryonic and neural stem cell state decisions
Source: Sci Rep. 2018 Sep 13;8:13790. doi: 10.1038/s41598-018-31696-9 (PMC6137157; doi:10.1038/s41598-018-31696-9)
Supplement: Supplementary file 3 — Supplementary dataset 2 [file 41598_2018_31696_MOESM3_ESM.csv]

#	signf	p-value	T	Q	Q&T	Q&T/Q	Q&T/T	term ID	t type	t group	t name	t depth	Q&T list
#
1	!	0.00442	2414	299	61	0.204	0.025	GO:0070887	BP	8	cellular response to chemical stimulus	1	JUP,KLF5,TRH,HTRA1,BCL2L1,ARID1A,SRF,GATA3,RXRA,CTGF,TIMP3,IRAK3,PTCH1,PDE4D,LATS2,WNT7B,NCKAP1L,KRT18,PLA2G7,TNFRSF21,IL17B,TCF7L2,NRP2,SLC40A1,NR5A2,ATP2B4,BMI1,DNMT3B,MME,PDGFC,CYR61,RRAGD,AQP3,REST,ZC3HAV1,ZYX,FGFR2,POU4F2,TPM1,TRIB1,BMP8A,CPNE2,SMAD6,SATB2,LPAR1,IRS2,NCOA5,THBS1,GJB3,ZC3H12A,SETX,ZFP36L2,IGF2,MYOF,KRT8,LIN28A,LRRC15,HIPK2,CCND1,TLR5,PEG10
1	!	0.00269	1998	299	54	0.181	0.027	GO:0071310	BP	8	cellular response to organic substance	1	JUP,KLF5,TRH,HTRA1,BCL2L1,ARID1A,SRF,GATA3,RXRA,CTGF,TIMP3,IRAK3,PTCH1,PDE4D,LATS2,WNT7B,KRT18,TNFRSF21,TCF7L2,NRP2,NR5A2,ATP2B4,BMI1,DNMT3B,MME,PDGFC,CYR61,RRAGD,REST,ZC3HAV1,ZYX,FGFR2,POU4F2,TRIB1,BMP8A,SMAD6,SATB2,LPAR1,IRS2,NCOA5,THBS1,GJB3,ZC3H12A,SETX,ZFP36L2,IGF2,MYOF,KRT8,LIN28A,LRRC15,HIPK2,CCND1,TLR5,PEG10
1	!	0.0147	934	299	31	0.104	0.033	GO:0040007	BP	14	growth	1	HTRA1,BCL2L1,SRF,GATA3,RXRA,MAPT,DDX39B,CTGF,JADE2,PTCH1,PDE4D,LATS2,GRHL2,WNT7B,TCF7L2,NRP2,DDR2,BCL2L11,SALL4,CYR61,FGFR2,CDKL5,POU4F2,ACTA1,INO80,KDM6A,ATF5,TENM4,IGF2,TTN,NRK
1	!	0.000313	8780	299	165	0.552	0.019	GO:0043170	BP	14	macromolecule metabolic process	1	NGFR,CCND2,AIRE,EFNB2,JUP,NAPSA,MOV10,PEG3,CDK12,CNN2,KLF5,HTRA1,RBM14,ARID1A,FHL2,UBXN11,IGF2BP1,NOTCH4,SRF,GATA3,RXRA,ERBB3,MAPT,CPSF4L,DDX39B,CTGF,NUAK1,TIMP3,IRAK3,JADE2,NOVA1,PTCH1,PDE4D,PSPC1,LATS2,BMP1,GRHL2,WNT7B,NCKAP1L,CREBBP,B3GNT5,ETS2,PLA2G7,SALL3,TLE4,RCOR2,TCF7L2,TRIM8,GLI1,KLF7,SLC40A1,CTDSP1,TRIP12,NR5A2,ATP2B4,DUSP27,DDR2,BMI1,PAX6,HIPK3,MEIS2,BCL2L11,DNMT3B,SALL4,MME,PDGFC,CYR6…
1	!	0.0000347	5030	299	112	0.375	0.022	GO:0010467	BP	14	gene expression	2	NGFR,AIRE,EFNB2,JUP,MOV10,PEG3,CDK12,CNN2,KLF5,HTRA1,RBM14,ARID1A,FHL2,IGF2BP1,NOTCH4,SRF,GATA3,RXRA,ERBB3,CPSF4L,DDX39B,CTGF,IRAK3,NOVA1,PTCH1,PSPC1,GRHL2,WNT7B,CREBBP,ETS2,SALL3,TLE4,RCOR2,TCF7L2,TRIM8,GLI1,KLF7,SLC40A1,CTDSP1,NR5A2,ATP2B4,DDR2,BMI1,PAX6,HIPK3,MEIS2,DNMT3B,SALL4,CYR61,TRMT44,FOSL2,REST,ANXA3,ZC3HAV1,ZFP719,TDRD12,POU4F2,ACTA1,TRIB1,CSRNP1,BMP8A,NFYC,INO80,BAZ1A,INTS6,ACTA2,PKNO…
1	!	0.00212	1269	299	40	0.134	0.032	GO:0051674	BP	14	localization of cell	1	AIRE,EFNB2,JUP,CNN2,SRF,GATA3,MAPT,CTGF,PDE4D,DNAH5,NCKAP1L,PLA2G7,IL17B,GLI1,NRP2,ATP2B4,LAMC2,DDR2,PAX6,PDGFC,CYR61,ANXA3,ARHGDIB,CDKL5,TPM1,TRIB1,ZSWIM6,ADGRL3,SATB2,LPAR1,IRS2,THBS1,DDX58,ZC3H12A,DOCK5,SHROOM2,FAM83H,LRRC15,DOCK1,MYADM
1	!	0.000126	1468	299	47	0.157	0.032	GO:0040011	BP	14	locomotion	1	AIRE,EFNB2,JUP,CNN2,SRF,GATA3,MAPT,CTGF,PDE4D,DNAH5,WNT7B,NCKAP1L,PLA2G7,IL17B,TRIM8,GLI1,DPYSL4,KLF7,NRP2,ATP2B4,LAMC2,DDR2,PAX6,PDGFC,CYR61,ANXA3,ARHGDIB,CDKL5,POU4F2,TPM1,TRIB1,ZSWIM6,ADGRL3,SATB2,LPAR1,IRS2,THBS1,DDX58,ZC3H12A,DOCK5,SHROOM2,FAM83H,TTN,LRRC15,DOCK1,ARRDC3,MYADM
1	!	3.21E-11	5720	299	140	0.468	0.024	GO:0032502	BP	14	developmental process	1	NGFR,AIRE,EFNB2,JUP,CDK12,CNN2,KLF5,NID1,HTRA1,BCL2L1,ARID1A,FHL2,IGF2BP1,NOTCH4,SRF,GATA3,RXRA,ERBB3,MAPT,DDX39B,CTGF,NUAK1,IRAK3,JADE2,STON2,PTCH1,PDE4D,LATS2,BMP1,DNAH5,GRHL2,WNT7B,NCKAP1L,B3GNT5,ETS2,TNFRSF21,SALL3,SLC12A2,TCF7L2,TRIM8,FLNB,GLI1,DPYSL4,KLF7,NRP2,SLC40A1,CTDSP1,TRIP12,NR5A2,ATP2B4,LAMC2,SPTA1,DDR2,BMI1,PAX6,MEIS2,GPCPD1,BCL2L11,DNMT3B,SALL4,MME,VANGL1,PDGFC,ADGRL2,CYR61,AQP3,P…
1	!	5.42E-11	5264	299	132	0.441	0.025	GO:0048856	BP	14	anatomical structure development	2	NGFR,AIRE,EFNB2,JUP,CNN2,KLF5,NID1,HTRA1,BCL2L1,ARID1A,FHL2,IGF2BP1,NOTCH4,SRF,GATA3,RXRA,ERBB3,MAPT,DDX39B,CTGF,IRAK3,JADE2,STON2,PTCH1,PDE4D,LATS2,BMP1,DNAH5,GRHL2,WNT7B,NCKAP1L,B3GNT5,ETS2,TNFRSF21,SALL3,TCF7L2,FLNB,GLI1,DPYSL4,KLF7,NRP2,SLC40A1,CTDSP1,TRIP12,NR5A2,ATP2B4,LAMC2,SPTA1,DDR2,BMI1,PAX6,MEIS2,GPCPD1,BCL2L11,DNMT3B,SALL4,MME,VANGL1,PDGFC,ADGRL2,CYR61,AQP3,PTCH2,FOSL2,REST,ANXA3,ARHG…
1	!	6.29E-08	1695	299	59	0.197	0.035	GO:0009888	BP	14	tissue development	3	AIRE,EFNB2,KLF5,ARID1A,FHL2,NOTCH4,SRF,GATA3,RXRA,ERBB3,DDX39B,CTGF,PTCH1,PDE4D,LATS2,BMP1,GRHL2,WNT7B,ETS2,TCF7L2,FLNB,GLI1,NRP2,SLC40A1,NR5A2,DDR2,BMI1,PAX6,GPCPD1,SALL4,CYR61,PTCH2,FOSL2,FGFR2,POU4F2,ACTA1,TAGLN,TPM1,BMP8A,ACTA2,SMAD6,ARHGEF26,HAND1,KDM6A,SATB2,BCOR,FAM83H,TRIM16,TENM4,PHLDB1,TTN,NRK,DSP,SMYD1,SLC4A5,CCND1,DPPA2,ARRDC3,MYADM
1	!	0.000987	1044	299	36	0.12	0.034	GO:0060429	BP	14	epithelium development	4	AIRE,EFNB2,KLF5,ARID1A,NOTCH4,SRF,GATA3,RXRA,PTCH1,PDE4D,LATS2,GRHL2,WNT7B,TCF7L2,FLNB,GLI1,SLC40A1,NR5A2,BMI1,PAX6,SALL4,CYR61,PTCH2,FOSL2,TAGLN,ACTA2,SMAD6,ARHGEF26,HAND1,KDM6A,TRIM16,TTN,DSP,SLC4A5,CCND1,MYADM
1	!	0.0138	377	299	18	0.06	0.048	GO:0060537	BP	14	muscle tissue development	4	EFNB2,KLF5,ARID1A,FHL2,SRF,RXRA,ERBB3,DDX39B,TCF7L2,FLNB,GPCPD1,ACTA1,TPM1,HAND1,TENM4,TTN,DSP,SMYD1
1	!	0.00672	358	299	18	0.06	0.05	GO:0014706	BP	14	striated muscle tissue development	5	EFNB2,KLF5,ARID1A,FHL2,SRF,RXRA,ERBB3,DDX39B,TCF7L2,FLNB,GPCPD1,ACTA1,TPM1,HAND1,TENM4,TTN,DSP,SMYD1
1	!	0.00000566	2311	299	67	0.224	0.029	GO:0009653	BP	14	anatomical structure morphogenesis	2	NGFR,AIRE,EFNB2,KLF5,HTRA1,BCL2L1,ARID1A,FHL2,NOTCH4,SRF,GATA3,RXRA,MAPT,CTGF,JADE2,PTCH1,LATS2,GRHL2,WNT7B,ETS2,SALL3,TCF7L2,FLNB,GLI1,DPYSL4,KLF7,NRP2,SLC40A1,NR5A2,SPTA1,BMI1,PAX6,BCL2L11,SALL4,PDGFC,CYR61,AQP3,ANXA3,FGFR2,CDKL5,POU4F2,ACTA1,TPM1,CSRNP1,ZSWIM6,ACTA2,SMAD6,ARHGEF26,HAND1,KDM6A,SATB2,LPAR1,THBS1,BCOR,ZC3H12A,DOCK5,SHROOM2,TENM4,PHLDB1,IGF2,MYOF,KRT8,TTN,DSP,DOCK1,HIPK2,MYADM
1	!	3.84E-11	5670	299	139	0.465	0.025	GO:0044767	BP	14	single-organism developmental process	2	NGFR,AIRE,EFNB2,JUP,CDK12,CNN2,KLF5,NID1,HTRA1,BCL2L1,ARID1A,FHL2,IGF2BP1,NOTCH4,SRF,GATA3,RXRA,ERBB3,MAPT,DDX39B,CTGF,NUAK1,IRAK3,JADE2,STON2,PTCH1,PDE4D,LATS2,BMP1,DNAH5,GRHL2,WNT7B,NCKAP1L,B3GNT5,ETS2,TNFRSF21,SALL3,SLC12A2,TCF7L2,TRIM8,FLNB,GLI1,DPYSL4,KLF7,NRP2,SLC40A1,CTDSP1,TRIP12,NR5A2,ATP2B4,LAMC2,SPTA1,DDR2,BMI1,PAX6,MEIS2,GPCPD1,BCL2L11,DNMT3B,SALL4,MME,VANGL1,PDGFC,ADGRL2,CYR61,AQP3,P…
1	!	0.00325	609	299	25	0.084	0.041	GO:0048589	BP	14	developmental growth	3	SRF,GATA3,RXRA,MAPT,DDX39B,JADE2,PTCH1,PDE4D,LATS2,GRHL2,WNT7B,TCF7L2,NRP2,DDR2,BCL2L11,SALL4,FGFR2,CDKL5,POU4F2,KDM6A,ATF5,TENM4,IGF2,TTN,NRK
1	!	0.00452	579	299	24	0.08	0.041	GO:0061061	BP	14	muscle structure development	3	EFNB2,KLF5,ARID1A,FHL2,SRF,RXRA,ERBB3,DDX39B,WNT7B,TCF7L2,FLNB,GPCPD1,REST,ACTA1,TPM1,SMAD6,HAND1,IGF2,MYOF,KRT8,TTN,DSP,SMYD1,FLNC
1	!	0.000553	974	299	35	0.117	0.036	GO:0048646	BP	14	anatomical structure formation involved in morphogenesis	2	NGFR,EFNB2,KLF5,HTRA1,ARID1A,FHL2,SRF,GATA3,RXRA,CTGF,PTCH1,LATS2,GRHL2,WNT7B,ETS2,NRP2,SLC40A1,PAX6,BCL2L11,SALL4,CYR61,ANXA3,FGFR2,ACTA1,TPM1,HAND1,KDM6A,THBS1,ZC3H12A,TENM4,PHLDB1,MYOF,KRT8,TTN,HIPK2
1	!	0.00622	7737	299	145	0.485	0.019	GO:0032501	BP	14	multicellular organismal process	1	NGFR,CCND2,TSPAN32,AIRE,EFNB2,JUP,NAPSA,CNN2,KLF5,NID1,TRH,HTRA1,BCL2L1,ARID1A,FHL2,IGF2BP1,NOTCH4,SRF,GATA3,RXRA,ERBB3,MAPT,DDX39B,CTGF,IRAK3,JADE2,STON2,PTCH1,PDE4D,LATS2,BMP1,DNAH5,GRHL2,WNT7B,NCKAP1L,B3GNT5,ETS2,PLA2G7,TNFRSF21,SALL3,IL17B,TCF7L2,TRIM8,FLNB,GLI1,DPYSL4,KLF7,NRP2,SLC40A1,CTDSP1,TRIP12,NR5A2,CACNA1S,ATP2B4,LAMC2,SPTA1,DDR2,BMI1,PAX6,MEIS2,GPCPD1,BCL2L11,DNMT3B,SALL4,MME,VANGL1,…
1	!	0.0181	805	299	28	0.094	0.035	GO:0051338	BP	14	regulation of transferase activity	1	CCND2,CDK12,ERBB3,MAPT,IRAK3,LATS2,GRHL2,WNT7B,NCKAP1L,ATP2B4,DDR2,BMI1,HIPK3,PDGFC,CYR61,TRIB1,CARD10,LPAR1,IRS2,THBS1,FEM1A,IGF2,TTN,LAX1,LRRC15,NRK,CCND1,ARRDC3
1	!	0.0489	11548	299	194	0.649	0.017	GO:0050789	BP	14	regulation of biological process	1	NGFR,CCND2,TSPAN32,CLCN4,AIRE,EFNB2,JUP,MOV10,PEG3,CDK12,CLCN5,CNN2,KLF5,NID1,TRH,CALCOCO2,HTRA1,RBM14,BCL2L1,ARID1A,FHL2,IGF2BP1,NOTCH4,SRF,GATA3,RXRA,ERBB3,MAPT,DDX39B,CTGF,NUAK1,TIMP3,IRAK3,JADE2,STON2,NOVA1,PTCH1,PDE4D,PSPC1,LATS2,BMP1,GRHL2,WNT7B,NCKAP1L,CREBBP,ETS2,KRT18,PLA2G7,TNFRSF21,SALL3,IL17B,SLC12A2,TLE4,RCOR2,TCF7L2,TRIM8,GLI1,KLF7,NRP2,SLC40A1,CTDSP1,TRIP12,NR5A2,CACNA1S,ATP2B4,LAM…
1	!	0.00000379	2551	299	72	0.241	0.028	GO:0051239	BP	14	regulation of multicellular organismal process	2	NGFR,EFNB2,JUP,SRF,GATA3,RXRA,ERBB3,MAPT,DDX39B,CTGF,IRAK3,JADE2,PTCH1,PDE4D,LATS2,BMP1,GRHL2,WNT7B,NCKAP1L,TNFRSF21,IL17B,TCF7L2,GLI1,CTDSP1,ATP2B4,DDR2,BMI1,PAX6,MEIS2,BCL2L11,DNMT3B,ADGRL2,CYR61,PTCH2,LRPAP1,REST,ANXA3,ZC3HAV1,ARHGDIB,CDKL5,RNF128,POU4F2,TPM1,TRIB1,BMP8A,ZSWIM6,SMAD6,ADGRL3,LPAR1,THBS1,DDX58,BCOR,ZC3H12A,TMEM64,SETX,DOCK5,ZFP36L2,TRIM16,TENM4,PHLDB1,IGF2,LIN28A,TTN,NRK,DSP,NFA…
1	!	0.000146	4599	299	103	0.344	0.022	GO:0048519	BP	14	negative regulation of biological process	2	NGFR,CCND2,TSPAN32,EFNB2,MOV10,PEG3,CDK12,CNN2,KLF5,TRH,HTRA1,RBM14,BCL2L1,ARID1A,FHL2,IGF2BP1,SRF,GATA3,RXRA,ERBB3,MAPT,DDX39B,CTGF,TIMP3,IRAK3,PTCH1,PDE4D,PSPC1,LATS2,GRHL2,WNT7B,NCKAP1L,CREBBP,ETS2,KRT18,TNFRSF21,SALL3,TLE4,RCOR2,TCF7L2,TRIM8,GLI1,SLC40A1,CTDSP1,TRIP12,ATP2B4,SPTA1,BMI1,PAX6,HIPK3,MEIS2,DNMT3B,SALL4,CYR61,INVS,LRPAP1,REST,ZC3HAV1,ARHGDIB,TDRD12,FGFR2,RNF128,POU4F2,TPM1,TRIB1,B…
1	!	0.000496	4218	299	95	0.318	0.023	GO:0048523	BP	14	negative regulation of cellular process	3	NGFR,CCND2,TSPAN32,EFNB2,MOV10,PEG3,CDK12,CNN2,KLF5,TRH,HTRA1,RBM14,BCL2L1,ARID1A,FHL2,IGF2BP1,SRF,GATA3,RXRA,ERBB3,MAPT,DDX39B,CTGF,TIMP3,IRAK3,PTCH1,PDE4D,PSPC1,LATS2,GRHL2,WNT7B,NCKAP1L,CREBBP,ETS2,KRT18,TNFRSF21,SALL3,TLE4,RCOR2,TCF7L2,GLI1,SLC40A1,CTDSP1,TRIP12,ATP2B4,SPTA1,BMI1,PAX6,HIPK3,MEIS2,DNMT3B,SALL4,CYR61,INVS,LRPAP1,REST,ARHGDIB,FGFR2,RNF128,POU4F2,TPM1,TRIB1,BMP8A,ATCAY,KCTD1,SMAD…
1	!	0.00000113	5180	299	119	0.398	0.023	GO:0048518	BP	14	positive regulation of biological process	2	NGFR,CCND2,AIRE,EFNB2,JUP,PEG3,CDK12,CNN2,KLF5,NID1,TRH,CALCOCO2,HTRA1,RBM14,BCL2L1,ARID1A,SRF,GATA3,RXRA,ERBB3,MAPT,DDX39B,CTGF,TIMP3,IRAK3,JADE2,PTCH1,PDE4D,LATS2,BMP1,GRHL2,WNT7B,NCKAP1L,CREBBP,ETS2,PLA2G7,TNFRSF21,IL17B,TCF7L2,TRIM8,GLI1,KLF7,SLC40A1,NR5A2,ATP2B4,LAMC2,SPTA1,DDR2,BMI1,PAX6,MEIS2,BCL2L11,DNMT3B,SALL4,PDGFC,ADGRL2,CYR61,RRAGD,AQP3,PTCH2,FOSL2,REST,ANXA3,ZC3HAV1,ADAMTS9,TDRD12,F…
1	!	0.000294	776	299	31	0.104	0.04	GO:0040012	BP	14	regulation of locomotion	2	AIRE,EFNB2,CNN2,SRF,GATA3,NCKAP1L,PLA2G7,TRIM8,GLI1,LAMC2,DDR2,PAX6,PDGFC,CYR61,ANXA3,ARHGDIB,POU4F2,TPM1,TRIB1,ZSWIM6,LPAR1,IRS2,THBS1,DDX58,ZC3H12A,DOCK5,FAM83H,LRRC15,DOCK1,ARRDC3,MYADM
1	!	0.0000458	2275	299	64	0.214	0.028	GO:0050793	BP	14	regulation of developmental process	2	NGFR,EFNB2,CDK12,KLF5,SRF,GATA3,RXRA,ERBB3,MAPT,DDX39B,CTGF,NUAK1,IRAK3,JADE2,PTCH1,LATS2,BMP1,GRHL2,WNT7B,NCKAP1L,TNFRSF21,TCF7L2,GLI1,CTDSP1,SPTA1,DDR2,BMI1,PAX6,MEIS2,BCL2L11,DNMT3B,ADGRL2,CYR61,PTCH2,REST,ANXA3,ADAMTS9,ARHGDIB,CDKL5,POU4F2,TPM1,TRIB1,ZSWIM6,ADGRL3,LPAR1,THBS1,BCOR,ZC3H12A,TMEM64,SETX,DOCK5,ZFP36L2,TRIM16,TENM4,PHLDB1,IGF2,LIN28A,NRK,SMYD1,NFAM1,DOCK1,HIPK2,CCND1,MYADM
1	!	0.00000328	1216	299	45	0.151	0.037	GO:0051094	BP	14	positive regulation of developmental process	3	EFNB2,KLF5,SRF,GATA3,ERBB3,MAPT,DDX39B,CTGF,IRAK3,JADE2,PTCH1,BMP1,WNT7B,NCKAP1L,TCF7L2,GLI1,DDR2,BMI1,PAX6,DNMT3B,ADGRL2,CYR61,PTCH2,ANXA3,ADAMTS9,CDKL5,POU4F2,TRIB1,ADGRL3,LPAR1,THBS1,ZC3H12A,TMEM64,SETX,DOCK5,TRIM16,TENM4,PHLDB1,IGF2,LIN28A,SMYD1,DOCK1,HIPK2,CCND1,MYADM
1	!	0.00481	3221	299	75	0.251	0.023	GO:0048583	BP	14	regulation of response to stimulus	1	TSPAN32,EFNB2,CDK12,HTRA1,BCL2L1,GATA3,ERBB3,MAPT,DDX39B,CTGF,NUAK1,TIMP3,IRAK3,PTCH1,PDE4D,LATS2,WNT7B,NCKAP1L,PLA2G7,TNFRSF21,SALL3,IL17B,TCF7L2,TRIM8,GLI1,TRIP12,ATP2B4,BMI1,HIPK3,BCL2L11,PDGFC,CYR61,RRAGD,INVS,LRPAP1,GPAT3,ZC3HAV1,ZYX,ARHGDIB,FGFR2,MCF2,POU4F2,TRIB1,BMP8A,CARD10,SMAD6,ARHGEF26,PLEKHG2,LPAR1,SCUBE3,NCOA5,HIP1,THBS1,DDX58,ABCB1A,PLEKHG1,ZC3H12A,TMEM64,FEM1A,PLAUR,TRIM16,IGF2,MY…
1	!	0.00885	9328	299	167	0.559	0.018	GO:0006807	BP	14	nitrogen compound metabolic process	1	NGFR,CCND2,AIRE,EFNB2,JUP,NAPSA,MOV10,PEG3,CDK12,KLF5,PCYT1A,TRH,HTRA1,RBM14,ARID1A,FHL2,UBXN11,IGF2BP1,NOTCH4,SRF,GATA3,RXRA,ERBB3,MAPT,CPSF4L,DDX39B,CTGF,NUAK1,TIMP3,IRAK3,JADE2,NOVA1,PTCH1,PDE4D,PSPC1,LATS2,BMP1,GRHL2,WNT7B,NCKAP1L,CREBBP,B3GNT5,ETS2,PLA2G7,SALL3,TLE4,RCOR2,TCF7L2,TRIM8,GLI1,KLF7,SLC40A1,CTDSP1,TRIP12,NR5A2,ATP2B4,SPTA1,DUSP27,DDR2,BMI1,PAX6,HIPK3,MEIS2,BCL2L11,DNMT3B,SALL4,MM…
1	!	0.0091	9764	299	173	0.579	0.018	GO:0044763	BP	14	single-organism cellular process	1	NGFR,CCND2,TSPAN32,AIRE,EFNB2,JUP,MOV10,PEG3,CDK12,CNN2,KLF5,NID1,PCYT1A,TRH,HTRA1,RBM14,BCL2L1,ARID1A,FHL2,NOTCH4,SRF,GATA3,RXRA,ERBB3,MAPT,DDX39B,CTGF,NUAK1,TIMP3,IRAK3,JADE2,STON2,PTCH1,PDE4D,LATS2,BMP1,DNAH5,GRHL2,WNT7B,NCKAP1L,PLEC,B3GNT5,ETS2,KRT18,PLA2G7,TNFRSF21,SALL3,IL17B,SLC12A2,TLE4,TCF7L2,FLNB,GLI1,DPYSL4,KLF7,NRP2,SLC40A1,CTDSP1,NR5A2,ATP2B4,LAMC2,SPTA1,DDR2,BMI1,PAX6,HIPK3,MEIS2,GP…
1	!	0.0115	1616	299	45	0.151	0.028	GO:0006928	BP	14	movement of cell or subcellular component	2	AIRE,EFNB2,JUP,CNN2,SRF,GATA3,MAPT,CTGF,PDE4D,DNAH5,WNT7B,NCKAP1L,PLA2G7,IL17B,GLI1,DPYSL4,KLF7,NRP2,ATP2B4,LAMC2,DDR2,PAX6,PDGFC,CYR61,ANXA3,ARHGDIB,CDKL5,POU4F2,TPM1,TRIB1,ZSWIM6,ADGRL3,SATB2,LPAR1,IRS2,THBS1,DDX58,ZC3H12A,DOCK5,SHROOM2,FAM83H,LRRC15,DSP,DOCK1,MYADM
1	!	0.00212	1269	299	40	0.134	0.032	GO:0048870	BP	14	cell motility	3	AIRE,EFNB2,JUP,CNN2,SRF,GATA3,MAPT,CTGF,PDE4D,DNAH5,NCKAP1L,PLA2G7,IL17B,GLI1,NRP2,ATP2B4,LAMC2,DDR2,PAX6,PDGFC,CYR61,ANXA3,ARHGDIB,CDKL5,TPM1,TRIB1,ZSWIM6,ADGRL3,SATB2,LPAR1,IRS2,THBS1,DDX58,ZC3H12A,DOCK5,SHROOM2,FAM83H,LRRC15,DOCK1,MYADM
1	!	0.00143	1154	299	38	0.127	0.033	GO:0016477	BP	14	cell migration	4	AIRE,EFNB2,JUP,CNN2,SRF,GATA3,MAPT,CTGF,PDE4D,NCKAP1L,PLA2G7,IL17B,GLI1,NRP2,LAMC2,DDR2,PAX6,PDGFC,CYR61,ANXA3,ARHGDIB,CDKL5,TPM1,TRIB1,ZSWIM6,ADGRL3,SATB2,LPAR1,IRS2,THBS1,DDX58,ZC3H12A,DOCK5,SHROOM2,FAM83H,LRRC15,DOCK1,MYADM
1	!	0.0000926	778	299	32	0.107	0.041	GO:0051270	BP	14	regulation of cellular component movement	3	AIRE,JUP,CNN2,SRF,GATA3,MAPT,PDE4D,NCKAP1L,PLA2G7,GLI1,LAMC2,DDR2,PAX6,PDGFC,CYR61,ANXA3,ARHGDIB,POU4F2,TPM1,TRIB1,ZSWIM6,LPAR1,IRS2,THBS1,DDX58,ZC3H12A,DOCK5,FAM83H,LRRC15,DSP,DOCK1,MYADM
1	!	0.00491	708	299	27	0.09	0.038	GO:2000145	BP	14	regulation of cell motility	4	AIRE,CNN2,SRF,GATA3,NCKAP1L,PLA2G7,GLI1,LAMC2,DDR2,PAX6,PDGFC,CYR61,ANXA3,ARHGDIB,TPM1,TRIB1,ZSWIM6,LPAR1,IRS2,THBS1,DDX58,ZC3H12A,DOCK5,FAM83H,LRRC15,DOCK1,MYADM
1	!	0.00172	670	299	27	0.09	0.04	GO:0030334	BP	14	regulation of cell migration	5	AIRE,CNN2,SRF,GATA3,NCKAP1L,PLA2G7,GLI1,LAMC2,DDR2,PAX6,PDGFC,CYR61,ANXA3,ARHGDIB,TPM1,TRIB1,ZSWIM6,LPAR1,IRS2,THBS1,DDX58,ZC3H12A,DOCK5,FAM83H,LRRC15,DOCK1,MYADM
1	!	0.049	414	299	18	0.06	0.043	GO:2000147	BP	14	positive regulation of cell motility	5	GATA3,NCKAP1L,PLA2G7,GLI1,LAMC2,DDR2,PDGFC,CYR61,ANXA3,LPAR1,IRS2,THBS1,ZC3H12A,DOCK5,FAM83H,LRRC15,DOCK1,MYADM
1	!	0.0299	399	299	18	0.06	0.045	GO:0030335	BP	14	positive regulation of cell migration	6	GATA3,NCKAP1L,PLA2G7,GLI1,LAMC2,DDR2,PDGFC,CYR61,ANXA3,LPAR1,IRS2,THBS1,ZC3H12A,DOCK5,FAM83H,LRRC15,DOCK1,MYADM
1	!	0.00294	647	299	26	0.087	0.04	GO:0030029	BP	14	actin filament-based process	2	JUP,CNN2,SRF,CTGF,PDE4D,NCKAP1L,FLNB,SPTA1,TLN1,ZYX,ARHGDIB,ACTA1,TPM1,FHL3,PLEKHG2,LIMCH1,LPAR1,KIRREL,SHROOM2,KRT8,TTN,NRK,DSP,SPTAN1,FLNC,MYADM
1	!	0.000000618	3994	299	100	0.334	0.025	GO:0048869	BP	14	cellular developmental process	2	AIRE,EFNB2,CDK12,KLF5,HTRA1,BCL2L1,ARID1A,FHL2,NOTCH4,SRF,GATA3,RXRA,ERBB3,MAPT,DDX39B,CTGF,NUAK1,JADE2,STON2,PTCH1,PDE4D,LATS2,BMP1,GRHL2,WNT7B,NCKAP1L,ETS2,TNFRSF21,SALL3,TCF7L2,FLNB,GLI1,DPYSL4,KLF7,NRP2,CTDSP1,NR5A2,SPTA1,DDR2,BMI1,PAX6,MEIS2,DNMT3B,SALL4,MME,CYR61,PTCH2,FOSL2,REST,ADAMTS9,TDRD12,SEMA4B,FGFR2,MCF2,CDKL5,POU4F2,ACTA1,TAGLN,TPM1,TRIB1,BMP8A,ZSWIM6,ATCAY,ACTA2,SMAD6,ARHGEF26,HAN…
1	!	0.000000579	3816	299	97	0.324	0.025	GO:0030154	BP	14	cell differentiation	3	AIRE,EFNB2,CDK12,KLF5,HTRA1,BCL2L1,ARID1A,FHL2,NOTCH4,SRF,GATA3,RXRA,ERBB3,MAPT,DDX39B,CTGF,JADE2,STON2,PTCH1,PDE4D,LATS2,BMP1,GRHL2,WNT7B,NCKAP1L,ETS2,TNFRSF21,SALL3,TCF7L2,FLNB,GLI1,DPYSL4,KLF7,NRP2,CTDSP1,NR5A2,DDR2,BMI1,PAX6,MEIS2,DNMT3B,SALL4,CYR61,PTCH2,FOSL2,REST,ADAMTS9,TDRD12,SEMA4B,FGFR2,MCF2,CDKL5,POU4F2,ACTA1,TAGLN,TPM1,TRIB1,BMP8A,ZSWIM6,ATCAY,ACTA2,SMAD6,ARHGEF26,HAND1,KDM6A,ADGRL3,…
1	!	0.0124	374	299	18	0.06	0.048	GO:0042692	BP	14	muscle cell differentiation	4	EFNB2,ARID1A,FHL2,SRF,RXRA,DDX39B,WNT7B,TCF7L2,REST,ACTA1,TPM1,SMAD6,IGF2,MYOF,KRT8,TTN,SMYD1,FLNC
1	!	0.0254	249	299	14	0.047	0.056	GO:0051146	BP	14	striated muscle cell differentiation	5	EFNB2,ARID1A,FHL2,SRF,RXRA,DDX39B,ACTA1,TPM1,IGF2,MYOF,KRT8,TTN,SMYD1,FLNC
1	!	0.0124	572	299	23	0.077	0.04	GO:0030855	BP	14	epithelial cell differentiation	4	KLF5,NOTCH4,GATA3,RXRA,PTCH1,PDE4D,LATS2,GRHL2,WNT7B,FLNB,GLI1,NR5A2,PAX6,PTCH2,FOSL2,TAGLN,ACTA2,ARHGEF26,TRIM16,DSP,SLC4A5,CCND1,MYADM
1	!	0.00847	1597	299	45	0.151	0.028	GO:0045595	BP	14	regulation of cell differentiation	4	EFNB2,CDK12,KLF5,SRF,GATA3,MAPT,DDX39B,CTGF,JADE2,PTCH1,GRHL2,WNT7B,NCKAP1L,TNFRSF21,TCF7L2,GLI1,CTDSP1,DDR2,BMI1,PAX6,MEIS2,DNMT3B,CYR61,PTCH2,REST,ADAMTS9,CDKL5,POU4F2,TRIB1,ZSWIM6,LPAR1,ZC3H12A,TMEM64,SETX,DOCK5,ZFP36L2,TRIM16,TENM4,PHLDB1,LIN28A,SMYD1,NFAM1,DOCK1,CCND1,MYADM
1	!	0.0142	2003	299	52	0.174	0.026	GO:0048468	BP	14	cell development	3	KLF5,BCL2L1,FHL2,NOTCH4,SRF,GATA3,MAPT,DDX39B,JADE2,PDE4D,LATS2,GRHL2,WNT7B,NCKAP1L,TNFRSF21,SALL3,TCF7L2,FLNB,DPYSL4,KLF7,NRP2,CTDSP1,PAX6,DNMT3B,FOSL2,REST,MCF2,CDKL5,POU4F2,ACTA1,TPM1,TRIB1,BMP8A,ZSWIM6,ATCAY,ACTA2,SMAD6,ARHGEF26,SATB2,ATF5,LPAR1,SETX,DOCK5,TENM4,KRT8,LIN28A,TTN,DOCK1,SLC4A5,FLNC,ARID1B,MYADM
1	!	0.0207	7889	299	145	0.485	0.018	GO:0044260	BP	14	cellular macromolecule metabolic process	1	NGFR,CCND2,AIRE,EFNB2,JUP,MOV10,PEG3,CDK12,KLF5,HTRA1,RBM14,ARID1A,FHL2,UBXN11,IGF2BP1,NOTCH4,SRF,GATA3,RXRA,ERBB3,CPSF4L,DDX39B,CTGF,NUAK1,TIMP3,IRAK3,JADE2,NOVA1,PTCH1,PDE4D,PSPC1,LATS2,GRHL2,WNT7B,NCKAP1L,CREBBP,B3GNT5,ETS2,SALL3,TLE4,RCOR2,TCF7L2,TRIM8,GLI1,KLF7,SLC40A1,CTDSP1,TRIP12,NR5A2,ATP2B4,DUSP27,DDR2,BMI1,PAX6,HIPK3,MEIS2,BCL2L11,DNMT3B,SALL4,PDGFC,CYR61,TRMT44,FOSL2,REST,ANXA3,ZC3HAV…
1	!	3.2E-12	5693	299	142	0.475	0.025	GO:0044707	BP	14	single-multicellular organism process	1	NGFR,CCND2,TSPAN32,AIRE,EFNB2,JUP,NAPSA,CNN2,KLF5,NID1,TRH,HTRA1,BCL2L1,ARID1A,FHL2,IGF2BP1,NOTCH4,SRF,GATA3,RXRA,ERBB3,MAPT,DDX39B,CTGF,IRAK3,JADE2,STON2,PTCH1,PDE4D,LATS2,BMP1,DNAH5,GRHL2,WNT7B,NCKAP1L,B3GNT5,ETS2,PLA2G7,TNFRSF21,SALL3,IL17B,TCF7L2,TRIM8,FLNB,GLI1,DPYSL4,KLF7,NRP2,SLC40A1,CTDSP1,TRIP12,NR5A2,ATP2B4,LAMC2,SPTA1,DDR2,BMI1,PAX6,MEIS2,GPCPD1,BCL2L11,DNMT3B,SALL4,MME,VANGL1,PDGFC,AD…
1	!	0.0000812	1447	299	47	0.157	0.032	GO:0051240	BP	14	positive regulation of multicellular organismal process	2	EFNB2,SRF,GATA3,ERBB3,MAPT,DDX39B,CTGF,IRAK3,JADE2,PDE4D,BMP1,WNT7B,NCKAP1L,IL17B,TCF7L2,GLI1,DDR2,BMI1,PAX6,DNMT3B,ADGRL2,CYR61,ANXA3,ZC3HAV1,CDKL5,POU4F2,TPM1,TRIB1,SMAD6,ADGRL3,LPAR1,THBS1,DDX58,ZC3H12A,TMEM64,SETX,DOCK5,TRIM16,TENM4,PHLDB1,IGF2,LIN28A,NFAM1,DOCK1,HIPK2,CCND1,TLR5
1	!	7.6E-12	4783	299	126	0.421	0.026	GO:0007275	BP	14	multicellular organism development	2	NGFR,AIRE,EFNB2,JUP,CNN2,KLF5,NID1,HTRA1,BCL2L1,ARID1A,FHL2,IGF2BP1,NOTCH4,SRF,GATA3,RXRA,ERBB3,MAPT,DDX39B,CTGF,IRAK3,JADE2,STON2,PTCH1,LATS2,BMP1,DNAH5,GRHL2,WNT7B,NCKAP1L,B3GNT5,ETS2,TNFRSF21,SALL3,TCF7L2,FLNB,GLI1,DPYSL4,KLF7,NRP2,SLC40A1,CTDSP1,TRIP12,NR5A2,ATP2B4,LAMC2,SPTA1,DDR2,BMI1,PAX6,MEIS2,GPCPD1,BCL2L11,DNMT3B,SALL4,MME,VANGL1,PDGFC,ADGRL2,CYR61,AQP3,PTCH2,FOSL2,REST,ANXA3,ARHGDIB,TD…
1	!	0.0000939	1699	299	52	0.174	0.031	GO:2000026	BP	14	regulation of multicellular organismal development	3	NGFR,EFNB2,SRF,GATA3,RXRA,ERBB3,MAPT,DDX39B,CTGF,IRAK3,JADE2,PTCH1,BMP1,GRHL2,WNT7B,NCKAP1L,TNFRSF21,TCF7L2,GLI1,CTDSP1,DDR2,BMI1,PAX6,MEIS2,DNMT3B,ADGRL2,CYR61,PTCH2,REST,ANXA3,ARHGDIB,CDKL5,POU4F2,TRIB1,ZSWIM6,ADGRL3,LPAR1,THBS1,BCOR,ZC3H12A,TMEM64,SETX,ZFP36L2,TRIM16,TENM4,PHLDB1,LIN28A,NRK,NFAM1,HIPK2,CCND1,MYADM
1	!	4E-12	4283	299	118	0.395	0.028	GO:0048731	BP	14	system development	3	NGFR,AIRE,EFNB2,JUP,CNN2,KLF5,NID1,HTRA1,BCL2L1,ARID1A,FHL2,IGF2BP1,NOTCH4,SRF,GATA3,RXRA,ERBB3,MAPT,DDX39B,CTGF,IRAK3,JADE2,STON2,PTCH1,LATS2,BMP1,DNAH5,GRHL2,WNT7B,NCKAP1L,B3GNT5,TNFRSF21,SALL3,TCF7L2,FLNB,GLI1,DPYSL4,KLF7,NRP2,SLC40A1,CTDSP1,NR5A2,ATP2B4,LAMC2,SPTA1,DDR2,BMI1,PAX6,MEIS2,GPCPD1,BCL2L11,DNMT3B,SALL4,MME,PDGFC,ADGRL2,CYR61,AQP3,PTCH2,FOSL2,REST,ANXA3,SEMA4B,FGFR2,MCF2,CDKL5,POU4F…
1	!	0.000268	945	299	35	0.117	0.037	GO:0072359	BP	14	circulatory system development	4	NGFR,EFNB2,KLF5,ARID1A,FHL2,SRF,GATA3,RXRA,ERBB3,DDX39B,CTGF,PTCH1,DNAH5,GRHL2,WNT7B,TCF7L2,NRP2,PAX6,SALL4,CYR61,REST,ANXA3,TPM1,ACTA2,SMAD6,HAND1,KDM6A,THBS1,BCOR,ZC3H12A,TENM4,TTN,DSP,SMYD1,HIPK2
1	!	3.01E-10	3197	299	94	0.314	0.029	GO:0048513	BP	14	animal organ development	4	AIRE,EFNB2,JUP,CNN2,KLF5,NID1,HTRA1,BCL2L1,ARID1A,FHL2,IGF2BP1,NOTCH4,SRF,GATA3,RXRA,ERBB3,DDX39B,CTGF,STON2,PTCH1,LATS2,BMP1,DNAH5,GRHL2,WNT7B,NCKAP1L,B3GNT5,SALL3,TCF7L2,FLNB,GLI1,NRP2,SLC40A1,NR5A2,ATP2B4,SPTA1,DDR2,BMI1,PAX6,MEIS2,GPCPD1,BCL2L11,SALL4,MME,PDGFC,CYR61,AQP3,PTCH2,FOSL2,REST,ANXA3,FGFR2,POU4F2,ACTA1,TPM1,TRIB1,CSRNP1,BMP8A,ACTA2,SMAD6,HAND1,KDM6A,VGF,SATB2,ATF5,LPAR1,IRS2,BCOR,G…
1	!	0.000771	524	299	24	0.08	0.046	GO:0007507	BP	14	heart development	5	EFNB2,ARID1A,FHL2,SRF,GATA3,RXRA,ERBB3,DDX39B,PTCH1,DNAH5,GRHL2,NRP2,SALL4,CYR61,REST,TPM1,SMAD6,HAND1,KDM6A,BCOR,TENM4,TTN,DSP,SMYD1
1	!	0.00722	163	299	12	0.04	0.074	GO:0003205	BP	14	cardiac chamber development	6	ARID1A,FHL2,SRF,GATA3,RXRA,GRHL2,SALL4,CYR61,TPM1,SMAD6,HAND1,DSP
1	!	0.0499	197	299	12	0.04	0.061	GO:0048738	BP	14	cardiac muscle tissue development	6	EFNB2,ARID1A,FHL2,SRF,RXRA,ERBB3,DDX39B,TPM1,HAND1,TENM4,TTN,DSP
1	!	0.0437	134	299	10	0.033	0.075	GO:0035051	BP	14	cardiocyte differentiation	6	EFNB2,ARID1A,FHL2,SRF,RXRA,DDX39B,REST,SMAD6,TENM4,TTN
1	!	0.000016	927	299	37	0.124	0.04	GO:0009887	BP	14	animal organ morphogenesis	5	EFNB2,HTRA1,ARID1A,FHL2,SRF,GATA3,RXRA,CTGF,PTCH1,GRHL2,WNT7B,TCF7L2,GLI1,NRP2,SLC40A1,NR5A2,BMI1,PAX6,BCL2L11,PDGFC,CYR61,AQP3,FGFR2,ACTA1,TPM1,CSRNP1,ACTA2,SMAD6,HAND1,KDM6A,SATB2,BCOR,SHROOM2,IGF2,TTN,DSP,HIPK2
1	!	0.05	230	299	13	0.043	0.057	GO:0003007	BP	14	heart morphogenesis	6	FHL2,SRF,GATA3,RXRA,PTCH1,GRHL2,CYR61,TPM1,SMAD6,HAND1,KDM6A,TTN,DSP
1	!	0.0205	123	299	10	0.033	0.081	GO:0003206	BP	14	cardiac chamber morphogenesis	7	FHL2,SRF,GATA3,RXRA,GRHL2,CYR61,TPM1,SMAD6,HAND1,DSP
1	!	0.0245	2097	299	53	0.177	0.025	GO:0007399	BP	14	nervous system development	4	EFNB2,ARID1A,IGF2BP1,SRF,GATA3,ERBB3,MAPT,JADE2,PTCH1,DNAH5,GRHL2,WNT7B,B3GNT5,TNFRSF21,SALL3,TCF7L2,GLI1,DPYSL4,KLF7,NRP2,CTDSP1,ATP2B4,BMI1,PAX6,BCL2L11,DNMT3B,SALL4,ADGRL2,REST,ANXA3,SEMA4B,MCF2,CDKL5,POU4F2,ZSWIM6,ATCAY,KDM6A,ADGRL3,SATB2,ATF5,LPAR1,IRS2,ZC3H12A,EPOP,SETX,SHROOM2,C77370,TENM4,LIN28A,TTN,NAV2,HIPK2,ARID1B
1	!	0.00062	1024	299	36	0.12	0.035	GO:0009790	BP	14	embryo development	3	BCL2L1,ARID1A,SRF,GATA3,RXRA,PTCH1,LATS2,GRHL2,WNT7B,ETS2,TCF7L2,GLI1,NRP2,TRIP12,BMI1,PAX6,BCL2L11,DNMT3B,SALL4,PDGFC,CYR61,FGFR2,TPM1,SMAD6,HAND1,KDM6A,SATB2,GJB3,TENM4,PHLDB1,KRT8,TTN,NRK,TANC2,HIPK2,MYADM
1	!	0.0125	657	299	25	0.084	0.038	GO:0009792	BP	14	embryo development ending in birth or egg hatching	4	BCL2L1,ARID1A,SRF,GATA3,RXRA,PTCH1,LATS2,GRHL2,WNT7B,TCF7L2,BMI1,PAX6,BCL2L11,SALL4,CYR61,FGFR2,TPM1,HAND1,KDM6A,SATB2,GJB3,KRT8,TTN,NRK,TANC2
1	!	0.0106	651	299	25	0.084	0.038	GO:0043009	BP	14	chordate embryonic development	5	BCL2L1,ARID1A,SRF,GATA3,RXRA,PTCH1,LATS2,GRHL2,WNT7B,TCF7L2,BMI1,PAX6,BCL2L11,SALL4,CYR61,FGFR2,TPM1,HAND1,KDM6A,SATB2,GJB3,KRT8,TTN,NRK,TANC2
1	!	0.00159	394	299	20	0.067	0.051	GO:0001701	BP	14	in utero embryonic development	6	BCL2L1,SRF,GATA3,RXRA,PTCH1,LATS2,GRHL2,WNT7B,BMI1,BCL2L11,SALL4,CYR61,TPM1,HAND1,KDM6A,GJB3,KRT8,TTN,NRK,TANC2
1	!	0.0315	606	299	23	0.077	0.038	GO:0048598	BP	14	embryonic morphogenesis	4	ARID1A,SRF,GATA3,PTCH1,LATS2,GRHL2,WNT7B,ETS2,TCF7L2,GLI1,BMI1,PAX6,BCL2L11,SALL4,CYR61,FGFR2,HAND1,KDM6A,SATB2,TENM4,PHLDB1,HIPK2,MYADM
1	!	0.0459	5632	299	110	0.368	0.02	GO:0009058	BP	14	biosynthetic process	1	NGFR,AIRE,JUP,MOV10,PEG3,CDK12,KLF5,PCYT1A,HTRA1,RBM14,ARID1A,FHL2,IGF2BP1,NOTCH4,SRF,GATA3,RXRA,DDX39B,CTGF,IRAK3,PTCH1,PSPC1,GRHL2,CREBBP,B3GNT5,ETS2,SALL3,TLE4,RCOR2,TCF7L2,TRIM8,GLI1,KLF7,SLC40A1,CTDSP1,NR5A2,ATP2B4,SPTA1,DDR2,BMI1,PAX6,HIPK3,MEIS2,DNMT3B,SALL4,PDGFC,CYR61,FOSL2,REST,GPAT3,ANXA3,BCAT1,ZFP719,GPC4,PORCN,RNF128,POU4F2,TRIB1,CSRNP1,BMP8A,NFYC,INO80,BAZ1A,PKNOX2,KCTD1,SMAD6,HAND1…
1	!	0.0449	5564	299	109	0.365	0.02	GO:1901576	BP	14	organic substance biosynthetic process	2	NGFR,AIRE,JUP,MOV10,PEG3,CDK12,KLF5,PCYT1A,HTRA1,RBM14,ARID1A,FHL2,IGF2BP1,NOTCH4,SRF,GATA3,RXRA,DDX39B,CTGF,IRAK3,PTCH1,PSPC1,GRHL2,CREBBP,B3GNT5,ETS2,SALL3,TLE4,RCOR2,TCF7L2,TRIM8,GLI1,KLF7,SLC40A1,CTDSP1,NR5A2,ATP2B4,SPTA1,DDR2,BMI1,PAX6,HIPK3,MEIS2,DNMT3B,SALL4,PDGFC,CYR61,FOSL2,REST,GPAT3,ANXA3,BCAT1,ZFP719,GPC4,PORCN,RNF128,POU4F2,TRIB1,CSRNP1,BMP8A,NFYC,INO80,BAZ1A,PKNOX2,KCTD1,SMAD6,HAND1…
1	!	0.00144	4685	299	101	0.338	0.022	GO:0009059	BP	14	macromolecule biosynthetic process	3	NGFR,AIRE,JUP,MOV10,PEG3,CDK12,KLF5,HTRA1,RBM14,ARID1A,FHL2,IGF2BP1,NOTCH4,SRF,GATA3,RXRA,DDX39B,CTGF,IRAK3,PTCH1,PSPC1,GRHL2,CREBBP,B3GNT5,ETS2,SALL3,TLE4,RCOR2,TCF7L2,TRIM8,GLI1,KLF7,SLC40A1,CTDSP1,NR5A2,ATP2B4,DDR2,BMI1,PAX6,HIPK3,MEIS2,DNMT3B,SALL4,PDGFC,CYR61,FOSL2,REST,ANXA3,ZFP719,GPC4,PORCN,RNF128,POU4F2,TRIB1,CSRNP1,BMP8A,NFYC,INO80,BAZ1A,PKNOX2,KCTD1,SMAD6,HAND1,SATB2,ATF5,IRS2,D1PAS1,N…
1	!	0.0193	5465	299	109	0.365	0.02	GO:0044249	BP	14	cellular biosynthetic process	2	NGFR,AIRE,JUP,MOV10,PEG3,CDK12,KLF5,PCYT1A,HTRA1,RBM14,ARID1A,FHL2,IGF2BP1,NOTCH4,SRF,GATA3,RXRA,DDX39B,CTGF,IRAK3,PTCH1,PSPC1,GRHL2,CREBBP,B3GNT5,ETS2,SALL3,TLE4,RCOR2,TCF7L2,TRIM8,GLI1,KLF7,SLC40A1,CTDSP1,NR5A2,ATP2B4,SPTA1,DDR2,BMI1,PAX6,HIPK3,MEIS2,DNMT3B,SALL4,PDGFC,CYR61,FOSL2,REST,GPAT3,ANXA3,BCAT1,ZFP719,PORCN,RNF128,POU4F2,TRIB1,CSRNP1,BMP8A,NFYC,INO80,BAZ1A,PKNOX2,KCTD1,SMAD6,HAND1,AZIN…
1	!	0.00146	4562	299	99	0.331	0.022	GO:0034645	BP	14	cellular macromolecule biosynthetic process	3	NGFR,AIRE,JUP,MOV10,PEG3,CDK12,KLF5,HTRA1,RBM14,ARID1A,FHL2,IGF2BP1,NOTCH4,SRF,GATA3,RXRA,DDX39B,CTGF,IRAK3,PTCH1,PSPC1,GRHL2,CREBBP,B3GNT5,ETS2,SALL3,TLE4,RCOR2,TCF7L2,TRIM8,GLI1,KLF7,SLC40A1,CTDSP1,NR5A2,ATP2B4,DDR2,BMI1,PAX6,HIPK3,MEIS2,DNMT3B,SALL4,PDGFC,CYR61,FOSL2,REST,ANXA3,ZFP719,PORCN,POU4F2,TRIB1,CSRNP1,BMP8A,NFYC,INO80,BAZ1A,PKNOX2,KCTD1,SMAD6,HAND1,SATB2,ATF5,IRS2,D1PAS1,NCOA5,HIP1,BA…
1	!	0.0296	5973	299	116	0.388	0.019	GO:0034641	BP	14	cellular nitrogen compound metabolic process	1	NGFR,AIRE,JUP,MOV10,PEG3,CDK12,KLF5,TRH,HTRA1,RBM14,ARID1A,FHL2,IGF2BP1,NOTCH4,SRF,GATA3,RXRA,CPSF4L,DDX39B,CTGF,IRAK3,NOVA1,PTCH1,PDE4D,PSPC1,GRHL2,CREBBP,ETS2,SALL3,TLE4,RCOR2,TCF7L2,TRIM8,GLI1,KLF7,SLC40A1,CTDSP1,TRIP12,NR5A2,ATP2B4,SPTA1,DDR2,BMI1,PAX6,HIPK3,MEIS2,DNMT3B,SALL4,MME,PDGFC,CYR61,TRMT44,FOSL2,REST,ANXA3,ZC3HAV1,ZFP719,TDRD12,POU4F2,TRIB1,CSRNP1,BMP8A,NFYC,INO80,ATCAY,BAZ1A,INTS6,…
1	!	0.000986	4525	299	99	0.331	0.022	GO:0044271	BP	14	cellular nitrogen compound biosynthetic process	2	NGFR,AIRE,JUP,MOV10,PEG3,CDK12,KLF5,HTRA1,RBM14,ARID1A,FHL2,IGF2BP1,NOTCH4,SRF,GATA3,RXRA,DDX39B,CTGF,IRAK3,PTCH1,PSPC1,GRHL2,CREBBP,ETS2,SALL3,TLE4,RCOR2,TCF7L2,TRIM8,GLI1,KLF7,SLC40A1,CTDSP1,NR5A2,ATP2B4,SPTA1,DDR2,BMI1,PAX6,HIPK3,MEIS2,DNMT3B,SALL4,CYR61,FOSL2,REST,ANXA3,ZFP719,POU4F2,TRIB1,CSRNP1,BMP8A,NFYC,INO80,BAZ1A,PKNOX2,KCTD1,SMAD6,HAND1,AZIN1,SATB2,ATF5,LPAR1,D1PAS1,NCOA5,HIP1,BAHD1,TH…
1	!	0.00827	5629	299	113	0.378	0.02	GO:1901360	BP	14	organic cyclic compound metabolic process	1	NGFR,AIRE,JUP,MOV10,PEG3,CDK12,KLF5,TRH,HTRA1,RBM14,ARID1A,FHL2,NOTCH4,SRF,GATA3,RXRA,CPSF4L,DDX39B,CTGF,IRAK3,NOVA1,PTCH1,PDE4D,PSPC1,GRHL2,CREBBP,ETS2,SALL3,TLE4,RCOR2,TCF7L2,TRIM8,GLI1,KLF7,SLC40A1,CTDSP1,TRIP12,NR5A2,ATP2B4,SPTA1,DDR2,BMI1,PAX6,HIPK3,MEIS2,DNMT3B,SALL4,MME,PDGFC,CYR61,TRMT44,FOSL2,REST,ANXA3,ZC3HAV1,ZFP719,TDRD12,POU4F2,TRIB1,CSRNP1,BMP8A,NFYC,INO80,BAZ1A,INTS6,PKNOX2,KCTD1,S…
1	!	0.000657	4061	299	92	0.308	0.023	GO:1901362	BP	14	organic cyclic compound biosynthetic process	2	NGFR,AIRE,JUP,PEG3,CDK12,KLF5,HTRA1,RBM14,ARID1A,FHL2,NOTCH4,SRF,GATA3,RXRA,DDX39B,CTGF,IRAK3,PTCH1,PSPC1,GRHL2,CREBBP,ETS2,SALL3,TLE4,RCOR2,TCF7L2,TRIM8,GLI1,KLF7,SLC40A1,CTDSP1,NR5A2,ATP2B4,SPTA1,DDR2,BMI1,PAX6,HIPK3,MEIS2,DNMT3B,SALL4,CYR61,FOSL2,REST,ANXA3,ZFP719,POU4F2,TRIB1,CSRNP1,BMP8A,NFYC,INO80,BAZ1A,PKNOX2,KCTD1,SMAD6,HAND1,SATB2,ATF5,LPAR1,NCOA5,HIP1,BAHD1,ZFP704,DDX58,BCOR,ZFP532,ZC3H…
1	!	0.000277	4656	299	103	0.344	0.022	GO:0048522	BP	14	positive regulation of cellular process	1	NGFR,CCND2,AIRE,EFNB2,PEG3,CDK12,KLF5,TRH,CALCOCO2,HTRA1,RBM14,BCL2L1,ARID1A,SRF,GATA3,RXRA,ERBB3,MAPT,DDX39B,CTGF,TIMP3,JADE2,PTCH1,LATS2,GRHL2,WNT7B,NCKAP1L,CREBBP,ETS2,PLA2G7,TCF7L2,TRIM8,GLI1,KLF7,SLC40A1,NR5A2,ATP2B4,LAMC2,SPTA1,DDR2,BMI1,PAX6,MEIS2,BCL2L11,DNMT3B,SALL4,PDGFC,ADGRL2,CYR61,RRAGD,PTCH2,FOSL2,REST,ANXA3,ZC3HAV1,ADAMTS9,TDRD12,FGFR2,CDKL5,POU4F2,TRIB1,CSRNP1,BMP8A,NFYC,CARD10,IN…
1	!	0.000372	870	299	33	0.11	0.038	GO:0045597	BP	14	positive regulation of cell differentiation	2	EFNB2,KLF5,SRF,GATA3,MAPT,DDX39B,CTGF,JADE2,PTCH1,WNT7B,NCKAP1L,TCF7L2,DDR2,BMI1,PAX6,DNMT3B,CYR61,PTCH2,ADAMTS9,CDKL5,POU4F2,TRIB1,LPAR1,ZC3H12A,TMEM64,SETX,DOCK5,TRIM16,TENM4,LIN28A,SMYD1,DOCK1,MYADM
1	!	0.00201	5413	299	112	0.375	0.021	GO:0046483	BP	14	heterocycle metabolic process	1	NGFR,AIRE,JUP,MOV10,PEG3,CDK12,KLF5,TRH,HTRA1,RBM14,ARID1A,FHL2,NOTCH4,SRF,GATA3,RXRA,CPSF4L,DDX39B,CTGF,IRAK3,NOVA1,PTCH1,PDE4D,PSPC1,GRHL2,CREBBP,ETS2,SALL3,TLE4,RCOR2,TCF7L2,TRIM8,GLI1,KLF7,SLC40A1,CTDSP1,TRIP12,NR5A2,ATP2B4,SPTA1,DDR2,BMI1,PAX6,HIPK3,MEIS2,DNMT3B,SALL4,MME,PDGFC,CYR61,TRMT44,FOSL2,REST,ANXA3,ZC3HAV1,ZFP719,TDRD12,POU4F2,TRIB1,CSRNP1,BMP8A,NFYC,INO80,BAZ1A,INTS6,PKNOX2,KCTD1,S…
1	!	0.000165	3944	299	92	0.308	0.023	GO:0018130	BP	14	heterocycle biosynthetic process	2	NGFR,AIRE,JUP,PEG3,CDK12,KLF5,HTRA1,RBM14,ARID1A,FHL2,NOTCH4,SRF,GATA3,RXRA,DDX39B,CTGF,IRAK3,PTCH1,PSPC1,GRHL2,CREBBP,ETS2,SALL3,TLE4,RCOR2,TCF7L2,TRIM8,GLI1,KLF7,SLC40A1,CTDSP1,NR5A2,ATP2B4,SPTA1,DDR2,BMI1,PAX6,HIPK3,MEIS2,DNMT3B,SALL4,CYR61,FOSL2,REST,ANXA3,ZFP719,POU4F2,TRIB1,CSRNP1,BMP8A,NFYC,INO80,BAZ1A,PKNOX2,KCTD1,SMAD6,HAND1,SATB2,ATF5,LPAR1,NCOA5,HIP1,BAHD1,ZFP704,DDX58,BCOR,ZFP532,ZC3H…
1	!	0.00587	5462	299	111	0.371	0.02	GO:0006725	BP	14	cellular aromatic compound metabolic process	1	NGFR,AIRE,JUP,MOV10,PEG3,CDK12,KLF5,TRH,HTRA1,RBM14,ARID1A,FHL2,NOTCH4,SRF,GATA3,RXRA,CPSF4L,DDX39B,CTGF,IRAK3,NOVA1,PTCH1,PDE4D,PSPC1,GRHL2,CREBBP,ETS2,SALL3,TLE4,RCOR2,TCF7L2,TRIM8,GLI1,KLF7,SLC40A1,CTDSP1,TRIP12,NR5A2,ATP2B4,SPTA1,DDR2,BMI1,PAX6,HIPK3,MEIS2,DNMT3B,SALL4,PDGFC,CYR61,TRMT44,FOSL2,REST,ANXA3,ZC3HAV1,ZFP719,TDRD12,POU4F2,TRIB1,CSRNP1,BMP8A,NFYC,INO80,BAZ1A,INTS6,PKNOX2,KCTD1,SMAD6…
1	!	0.000359	3949	299	91	0.304	0.023	GO:0019438	BP	14	aromatic compound biosynthetic process	2	NGFR,AIRE,JUP,PEG3,CDK12,KLF5,HTRA1,RBM14,ARID1A,FHL2,NOTCH4,SRF,GATA3,RXRA,DDX39B,CTGF,IRAK3,PTCH1,PSPC1,GRHL2,CREBBP,ETS2,SALL3,TLE4,RCOR2,TCF7L2,TRIM8,GLI1,KLF7,SLC40A1,CTDSP1,NR5A2,ATP2B4,SPTA1,DDR2,BMI1,PAX6,HIPK3,MEIS2,DNMT3B,SALL4,CYR61,FOSL2,REST,ANXA3,ZFP719,POU4F2,TRIB1,CSRNP1,BMP8A,NFYC,INO80,BAZ1A,PKNOX2,KCTD1,SMAD6,HAND1,SATB2,ATF5,LPAR1,NCOA5,HIP1,BAHD1,ZFP704,DDX58,BCOR,ZFP532,ZC3H…
1	!	0.00394	5291	299	109	0.365	0.021	GO:0006139	BP	14	nucleobase-containing compound metabolic process	2	NGFR,AIRE,JUP,MOV10,PEG3,CDK12,KLF5,HTRA1,RBM14,ARID1A,FHL2,NOTCH4,SRF,GATA3,RXRA,CPSF4L,DDX39B,CTGF,IRAK3,NOVA1,PTCH1,PDE4D,PSPC1,GRHL2,CREBBP,ETS2,SALL3,TLE4,RCOR2,TCF7L2,TRIM8,GLI1,KLF7,SLC40A1,CTDSP1,TRIP12,NR5A2,ATP2B4,DDR2,BMI1,PAX6,HIPK3,MEIS2,DNMT3B,SALL4,PDGFC,CYR61,TRMT44,FOSL2,REST,ANXA3,ZC3HAV1,ZFP719,TDRD12,POU4F2,TRIB1,CSRNP1,BMP8A,NFYC,INO80,BAZ1A,INTS6,PKNOX2,KCTD1,SMAD6,HAND1,END…
1	!	0.000157	4729	299	105	0.351	0.022	GO:0090304	BP	14	nucleic acid metabolic process	3	NGFR,AIRE,JUP,MOV10,PEG3,CDK12,KLF5,HTRA1,RBM14,ARID1A,FHL2,NOTCH4,SRF,GATA3,RXRA,CPSF4L,DDX39B,CTGF,IRAK3,NOVA1,PTCH1,PSPC1,GRHL2,CREBBP,ETS2,SALL3,TLE4,RCOR2,TCF7L2,TRIM8,GLI1,KLF7,SLC40A1,CTDSP1,TRIP12,NR5A2,ATP2B4,DDR2,BMI1,PAX6,HIPK3,MEIS2,DNMT3B,SALL4,PDGFC,CYR61,TRMT44,FOSL2,REST,ANXA3,ZC3HAV1,ZFP719,TDRD12,POU4F2,TRIB1,CSRNP1,BMP8A,NFYC,INO80,BAZ1A,INTS6,PKNOX2,KCTD1,SMAD6,HAND1,ENDOD1,SA…
1	!	0.0000819	4246	299	98	0.328	0.023	GO:0016070	BP	14	RNA metabolic process	4	NGFR,AIRE,JUP,MOV10,PEG3,CDK12,KLF5,HTRA1,RBM14,ARID1A,FHL2,NOTCH4,SRF,GATA3,RXRA,CPSF4L,DDX39B,IRAK3,NOVA1,PTCH1,PSPC1,GRHL2,CREBBP,ETS2,SALL3,TLE4,RCOR2,TCF7L2,TRIM8,GLI1,KLF7,SLC40A1,CTDSP1,NR5A2,ATP2B4,DDR2,BMI1,PAX6,HIPK3,MEIS2,DNMT3B,SALL4,CYR61,TRMT44,FOSL2,REST,ANXA3,ZC3HAV1,ZFP719,TDRD12,POU4F2,TRIB1,CSRNP1,BMP8A,NFYC,INO80,BAZ1A,INTS6,PKNOX2,KCTD1,SMAD6,HAND1,SATB2,ATF5,D1PAS1,NCOA5,HIP…
1	!	0.000313	3878	299	90	0.301	0.023	GO:0034654	BP	14	nucleobase-containing compound biosynthetic process	3	NGFR,AIRE,JUP,PEG3,CDK12,KLF5,HTRA1,RBM14,ARID1A,FHL2,NOTCH4,SRF,GATA3,RXRA,DDX39B,CTGF,IRAK3,PTCH1,PSPC1,GRHL2,CREBBP,ETS2,SALL3,TLE4,RCOR2,TCF7L2,TRIM8,GLI1,KLF7,SLC40A1,CTDSP1,NR5A2,ATP2B4,DDR2,BMI1,PAX6,HIPK3,MEIS2,DNMT3B,SALL4,CYR61,FOSL2,REST,ANXA3,ZFP719,POU4F2,TRIB1,CSRNP1,BMP8A,NFYC,INO80,BAZ1A,PKNOX2,KCTD1,SMAD6,HAND1,SATB2,ATF5,LPAR1,NCOA5,HIP1,BAHD1,ZFP704,DDX58,BCOR,ZFP532,ZC3H12A,EP…
1	!	0.000019	3486	299	87	0.291	0.025	GO:0032774	BP	14	RNA biosynthetic process	4	NGFR,AIRE,JUP,PEG3,CDK12,KLF5,HTRA1,RBM14,ARID1A,FHL2,NOTCH4,SRF,GATA3,RXRA,DDX39B,IRAK3,PTCH1,PSPC1,GRHL2,CREBBP,ETS2,SALL3,TLE4,RCOR2,TCF7L2,TRIM8,GLI1,KLF7,SLC40A1,CTDSP1,NR5A2,ATP2B4,DDR2,BMI1,PAX6,HIPK3,MEIS2,DNMT3B,SALL4,CYR61,FOSL2,REST,ANXA3,ZFP719,POU4F2,TRIB1,CSRNP1,BMP8A,NFYC,INO80,BAZ1A,PKNOX2,KCTD1,SMAD6,HAND1,SATB2,ATF5,NCOA5,HIP1,BAHD1,ZFP704,DDX58,BCOR,ZFP532,ZC3H12A,EPOP,SETX,ZFP…
1	!	0.0000152	3470	299	87	0.291	0.025	GO:0097659	BP	14	nucleic acid-templated transcription	5	NGFR,AIRE,JUP,PEG3,CDK12,KLF5,HTRA1,RBM14,ARID1A,FHL2,NOTCH4,SRF,GATA3,RXRA,DDX39B,IRAK3,PTCH1,PSPC1,GRHL2,CREBBP,ETS2,SALL3,TLE4,RCOR2,TCF7L2,TRIM8,GLI1,KLF7,SLC40A1,CTDSP1,NR5A2,ATP2B4,DDR2,BMI1,PAX6,HIPK3,MEIS2,DNMT3B,SALL4,CYR61,FOSL2,REST,ANXA3,ZFP719,POU4F2,TRIB1,CSRNP1,BMP8A,NFYC,INO80,BAZ1A,PKNOX2,KCTD1,SMAD6,HAND1,SATB2,ATF5,NCOA5,HIP1,BAHD1,ZFP704,DDX58,BCOR,ZFP532,ZC3H12A,EPOP,SETX,ZFP…
1	!	0.0000118	3452	299	87	0.291	0.025	GO:0006351	BP	14	transcription, DNA-templated	6	NGFR,AIRE,JUP,PEG3,CDK12,KLF5,HTRA1,RBM14,ARID1A,FHL2,NOTCH4,SRF,GATA3,RXRA,DDX39B,IRAK3,PTCH1,PSPC1,GRHL2,CREBBP,ETS2,SALL3,TLE4,RCOR2,TCF7L2,TRIM8,GLI1,KLF7,SLC40A1,CTDSP1,NR5A2,ATP2B4,DDR2,BMI1,PAX6,HIPK3,MEIS2,DNMT3B,SALL4,CYR61,FOSL2,REST,ANXA3,ZFP719,POU4F2,TRIB1,CSRNP1,BMP8A,NFYC,INO80,BAZ1A,PKNOX2,KCTD1,SMAD6,HAND1,SATB2,ATF5,NCOA5,HIP1,BAHD1,ZFP704,DDX58,BCOR,ZFP532,ZC3H12A,EPOP,SETX,ZFP…
1	!	0.0000109	1837	299	57	0.191	0.031	GO:0006366	BP	14	transcription from RNA polymerase II promoter	7	NGFR,AIRE,PEG3,CDK12,KLF5,HTRA1,RBM14,ARID1A,FHL2,SRF,GATA3,RXRA,PTCH1,GRHL2,CREBBP,ETS2,SALL3,TLE4,RCOR2,TCF7L2,GLI1,KLF7,SLC40A1,CTDSP1,NR5A2,ATP2B4,BMI1,PAX6,HIPK3,MEIS2,DNMT3B,SALL4,CYR61,FOSL2,REST,POU4F2,CSRNP1,BMP8A,NFYC,INO80,PKNOX2,SMAD6,HAND1,SATB2,ATF5,ZFP704,DDX58,BCOR,ZC3H12A,EPOP,SETX,IGF2,TCF7L1,FOXI3,HIPK2,CCND1,CITED4
1	!	0.000000279	6010	299	134	0.448	0.022	GO:0019222	BP	14	regulation of metabolic process	1	NGFR,CCND2,AIRE,EFNB2,JUP,MOV10,PEG3,CDK12,CNN2,KLF5,CALCOCO2,HTRA1,RBM14,ARID1A,FHL2,IGF2BP1,NOTCH4,SRF,GATA3,RXRA,ERBB3,MAPT,DDX39B,CTGF,NUAK1,TIMP3,IRAK3,NOVA1,PTCH1,PDE4D,PSPC1,LATS2,GRHL2,WNT7B,NCKAP1L,CREBBP,ETS2,SALL3,TLE4,RCOR2,TCF7L2,TRIM8,GLI1,KLF7,SLC40A1,CTDSP1,TRIP12,NR5A2,ATP2B4,DDR2,BMI1,PAX6,HIPK3,MEIS2,BCL2L11,DNMT3B,SALL4,PDGFC,CYR61,FOSL2,REST,ANXA3,ZC3HAV1,ZFP719,TDRD12,FGFR2,…
1	!	0.0000238	4087	299	97	0.324	0.024	GO:0009889	BP	14	regulation of biosynthetic process	2	NGFR,AIRE,JUP,MOV10,PEG3,CDK12,KLF5,HTRA1,RBM14,ARID1A,FHL2,IGF2BP1,NOTCH4,SRF,GATA3,RXRA,DDX39B,CTGF,IRAK3,PTCH1,PSPC1,GRHL2,CREBBP,ETS2,SALL3,TLE4,RCOR2,TCF7L2,TRIM8,GLI1,KLF7,SLC40A1,CTDSP1,NR5A2,ATP2B4,DDR2,BMI1,PAX6,HIPK3,MEIS2,DNMT3B,SALL4,PDGFC,CYR61,FOSL2,REST,ANXA3,ZFP719,RNF128,POU4F2,TRIB1,CSRNP1,BMP8A,NFYC,INO80,BAZ1A,PKNOX2,KCTD1,SMAD6,HAND1,SATB2,ATF5,LPAR1,IRS2,NCOA5,HIP1,BAHD1,THB…
1	!	3.51E-08	5594	299	130	0.435	0.023	GO:0060255	BP	14	regulation of macromolecule metabolic process	2	NGFR,CCND2,AIRE,EFNB2,JUP,MOV10,PEG3,CDK12,CNN2,KLF5,HTRA1,RBM14,ARID1A,FHL2,IGF2BP1,NOTCH4,SRF,GATA3,RXRA,ERBB3,DDX39B,CTGF,NUAK1,TIMP3,IRAK3,NOVA1,PTCH1,PDE4D,PSPC1,LATS2,GRHL2,WNT7B,NCKAP1L,CREBBP,ETS2,SALL3,TLE4,RCOR2,TCF7L2,TRIM8,GLI1,KLF7,SLC40A1,CTDSP1,TRIP12,NR5A2,ATP2B4,DDR2,BMI1,PAX6,HIPK3,MEIS2,BCL2L11,DNMT3B,SALL4,PDGFC,CYR61,FOSL2,REST,ANXA3,ZC3HAV1,ZFP719,TDRD12,FGFR2,RNF128,POU4F2,…
1	!	0.00000633	3869	299	95	0.318	0.025	GO:0010556	BP	14	regulation of macromolecule biosynthetic process	3	NGFR,AIRE,JUP,MOV10,PEG3,CDK12,KLF5,HTRA1,RBM14,ARID1A,FHL2,IGF2BP1,NOTCH4,SRF,GATA3,RXRA,DDX39B,CTGF,IRAK3,PTCH1,PSPC1,GRHL2,CREBBP,ETS2,SALL3,TLE4,RCOR2,TCF7L2,TRIM8,GLI1,KLF7,SLC40A1,CTDSP1,NR5A2,ATP2B4,DDR2,BMI1,PAX6,HIPK3,MEIS2,DNMT3B,SALL4,PDGFC,CYR61,FOSL2,REST,ANXA3,ZFP719,RNF128,POU4F2,TRIB1,CSRNP1,BMP8A,NFYC,INO80,BAZ1A,PKNOX2,KCTD1,SMAD6,HAND1,SATB2,ATF5,IRS2,NCOA5,HIP1,BAHD1,THBS1,ZFP…
1	!	5.55E-08	4120	299	105	0.351	0.025	GO:0010468	BP	14	regulation of gene expression	3	NGFR,AIRE,EFNB2,JUP,MOV10,PEG3,CDK12,CNN2,KLF5,HTRA1,RBM14,ARID1A,FHL2,IGF2BP1,NOTCH4,SRF,GATA3,RXRA,ERBB3,DDX39B,CTGF,IRAK3,PTCH1,PSPC1,GRHL2,WNT7B,CREBBP,ETS2,SALL3,TLE4,RCOR2,TCF7L2,TRIM8,GLI1,KLF7,SLC40A1,CTDSP1,NR5A2,ATP2B4,DDR2,BMI1,PAX6,HIPK3,MEIS2,DNMT3B,SALL4,CYR61,FOSL2,REST,ANXA3,ZC3HAV1,ZFP719,TDRD12,POU4F2,ACTA1,TRIB1,CSRNP1,BMP8A,NFYC,INO80,BAZ1A,ACTA2,PKNOX2,KCTD1,SMAD6,HAND1,KDM6A…
1	!	0.00000988	5548	299	122	0.408	0.022	GO:0080090	BP	14	regulation of primary metabolic process	2	NGFR,CCND2,AIRE,JUP,MOV10,PEG3,CDK12,KLF5,HTRA1,RBM14,ARID1A,FHL2,IGF2BP1,NOTCH4,SRF,GATA3,RXRA,ERBB3,DDX39B,CTGF,NUAK1,TIMP3,IRAK3,NOVA1,PTCH1,PDE4D,PSPC1,LATS2,GRHL2,WNT7B,NCKAP1L,CREBBP,ETS2,SALL3,TLE4,RCOR2,TCF7L2,TRIM8,GLI1,KLF7,SLC40A1,CTDSP1,TRIP12,NR5A2,ATP2B4,DDR2,BMI1,PAX6,HIPK3,MEIS2,BCL2L11,DNMT3B,SALL4,PDGFC,CYR61,FOSL2,REST,ANXA3,ZC3HAV1,ZFP719,FGFR2,RNF128,POU4F2,TRIB1,CSRNP1,BMP8A…
1	!	0.00731	2564	299	63	0.211	0.025	GO:0009892	BP	14	negative regulation of metabolic process	2	MOV10,PEG3,KLF5,ARID1A,FHL2,IGF2BP1,SRF,GATA3,RXRA,MAPT,CTGF,TIMP3,IRAK3,PTCH1,PDE4D,PSPC1,LATS2,NCKAP1L,CREBBP,ETS2,TLE4,RCOR2,TCF7L2,CTDSP1,TRIP12,ATP2B4,BMI1,PAX6,HIPK3,DNMT3B,SALL4,REST,ZC3HAV1,TDRD12,RNF128,POU4F2,TRIB1,ATCAY,KCTD1,SMAD6,HAND1,AZIN1,SATB2,ATF5,LPAR1,IRS2,BAHD1,THBS1,BCOR,KIRREL,ZC3H12A,FEM1A,ZFP36L2,PLAUR,LIN28A,LAX1,LRRC15,SMYD1,SFMBT2,HIPK2,CCND1,ARRDC3,MYADM
1	!	0.0166	2346	299	58	0.194	0.025	GO:0010605	BP	14	negative regulation of macromolecule metabolic process	3	MOV10,PEG3,KLF5,ARID1A,FHL2,IGF2BP1,SRF,GATA3,RXRA,CTGF,TIMP3,IRAK3,PTCH1,PDE4D,PSPC1,LATS2,NCKAP1L,CREBBP,ETS2,TLE4,RCOR2,TCF7L2,CTDSP1,TRIP12,ATP2B4,BMI1,PAX6,HIPK3,DNMT3B,SALL4,REST,ZC3HAV1,TDRD12,RNF128,POU4F2,TRIB1,KCTD1,SMAD6,HAND1,AZIN1,SATB2,ATF5,BAHD1,THBS1,BCOR,KIRREL,ZC3H12A,FEM1A,ZFP36L2,PLAUR,LIN28A,LAX1,LRRC15,SMYD1,SFMBT2,HIPK2,CCND1,MYADM
1	!	0.00000274	5439	299	122	0.408	0.022	GO:0051171	BP	14	regulation of nitrogen compound metabolic process	2	NGFR,CCND2,AIRE,JUP,MOV10,PEG3,CDK12,KLF5,HTRA1,RBM14,ARID1A,FHL2,IGF2BP1,NOTCH4,SRF,GATA3,RXRA,ERBB3,DDX39B,CTGF,NUAK1,TIMP3,IRAK3,NOVA1,PTCH1,PDE4D,PSPC1,LATS2,GRHL2,WNT7B,NCKAP1L,CREBBP,ETS2,SALL3,TLE4,RCOR2,TCF7L2,TRIM8,GLI1,KLF7,SLC40A1,CTDSP1,TRIP12,NR5A2,ATP2B4,DDR2,BMI1,PAX6,HIPK3,MEIS2,BCL2L11,DNMT3B,SALL4,PDGFC,CYR61,FOSL2,REST,ANXA3,ZC3HAV1,ZFP719,FGFR2,RNF128,POU4F2,TRIB1,CSRNP1,BMP8A…
1	!	0.0157	2230	299	56	0.187	0.025	GO:0051172	BP	14	negative regulation of nitrogen compound metabolic process	3	MOV10,PEG3,KLF5,ARID1A,FHL2,IGF2BP1,SRF,GATA3,RXRA,TIMP3,IRAK3,PTCH1,PDE4D,PSPC1,LATS2,NCKAP1L,CREBBP,ETS2,TLE4,RCOR2,TCF7L2,CTDSP1,TRIP12,ATP2B4,BMI1,PAX6,HIPK3,DNMT3B,SALL4,REST,RNF128,POU4F2,TRIB1,ATCAY,KCTD1,SMAD6,HAND1,AZIN1,SATB2,ATF5,LPAR1,BAHD1,THBS1,BCOR,KIRREL,ZC3H12A,FEM1A,ZFP36L2,PLAUR,LIN28A,LAX1,LRRC15,SMYD1,HIPK2,CCND1,MYADM
1	!	0.0303	2450	299	59	0.197	0.024	GO:0051246	BP	14	regulation of protein metabolic process	3	NGFR,CCND2,AIRE,MOV10,CDK12,IGF2BP1,GATA3,RXRA,ERBB3,DDX39B,CTGF,NUAK1,TIMP3,IRAK3,PDE4D,LATS2,WNT7B,NCKAP1L,TCF7L2,CTDSP1,TRIP12,ATP2B4,DDR2,BMI1,PAX6,HIPK3,BCL2L11,DNMT3B,PDGFC,CYR61,REST,FGFR2,RNF128,TRIB1,BMP8A,CARD10,SMAD6,AZIN1,LPAR1,HIP1,THBS1,BCOR,KIRREL,ZC3H12A,FEM1A,ZFP36L2,PLAUR,IGF2,LIN28A,TTN,LAX1,LRRC15,NRK,TDPOZ4,HIPK2,CCND1,DPPA2,ARRDC3,MYADM
1	!	0.0000225	2989	299	78	0.261	0.026	GO:0009893	BP	14	positive regulation of metabolic process	2	NGFR,CCND2,AIRE,EFNB2,PEG3,CDK12,CNN2,KLF5,CALCOCO2,RBM14,ARID1A,SRF,GATA3,RXRA,ERBB3,MAPT,DDX39B,CTGF,PTCH1,GRHL2,WNT7B,NCKAP1L,CREBBP,ETS2,TCF7L2,TRIM8,GLI1,KLF7,SLC40A1,NR5A2,ATP2B4,DDR2,BMI1,PAX6,MEIS2,BCL2L11,DNMT3B,SALL4,PDGFC,CYR61,FOSL2,REST,ANXA3,ZC3HAV1,FGFR2,POU4F2,ACTA1,TRIB1,CSRNP1,BMP8A,NFYC,CARD10,INO80,ACTA2,SMAD6,HAND1,KDM6A,SATB2,ATF5,LPAR1,IRS2,HIP1,THBS1,DDX58,ZC3H12A,SETX,ZFP…
1	!	0.0000198	2760	299	74	0.247	0.027	GO:0010604	BP	14	positive regulation of macromolecule metabolic process	3	NGFR,CCND2,AIRE,EFNB2,PEG3,CDK12,CNN2,KLF5,RBM14,ARID1A,SRF,GATA3,RXRA,ERBB3,DDX39B,CTGF,PTCH1,GRHL2,WNT7B,NCKAP1L,CREBBP,ETS2,TCF7L2,GLI1,KLF7,SLC40A1,NR5A2,ATP2B4,DDR2,BMI1,PAX6,MEIS2,BCL2L11,DNMT3B,SALL4,PDGFC,CYR61,FOSL2,REST,ANXA3,ZC3HAV1,FGFR2,POU4F2,ACTA1,TRIB1,CSRNP1,BMP8A,NFYC,CARD10,INO80,ACTA2,SMAD6,HAND1,KDM6A,SATB2,ATF5,LPAR1,IRS2,HIP1,THBS1,DDX58,ZC3H12A,SETX,ZFP36L2,PLAUR,TRIM16,IG…
1	!	0.0000288	1688	299	53	0.177	0.031	GO:0010628	BP	14	positive regulation of gene expression	4	NGFR,AIRE,EFNB2,PEG3,CDK12,CNN2,KLF5,RBM14,ARID1A,SRF,GATA3,RXRA,ERBB3,DDX39B,CTGF,PTCH1,GRHL2,WNT7B,CREBBP,ETS2,TCF7L2,GLI1,KLF7,SLC40A1,NR5A2,PAX6,MEIS2,DNMT3B,SALL4,CYR61,FOSL2,REST,POU4F2,ACTA1,CSRNP1,NFYC,INO80,ACTA2,SMAD6,HAND1,KDM6A,SATB2,ATF5,THBS1,DDX58,ZC3H12A,SETX,TRIM16,IGF2,LIN28A,TTN,HIPK2,CITED4
1	!	0.0117	1722	299	47	0.157	0.027	GO:0009891	BP	14	positive regulation of biosynthetic process	3	NGFR,AIRE,PEG3,CDK12,KLF5,RBM14,ARID1A,SRF,GATA3,RXRA,DDX39B,CTGF,PTCH1,GRHL2,CREBBP,ETS2,TCF7L2,GLI1,KLF7,SLC40A1,NR5A2,PAX6,MEIS2,SALL4,PDGFC,CYR61,FOSL2,REST,POU4F2,CSRNP1,NFYC,INO80,SMAD6,HAND1,SATB2,ATF5,IRS2,THBS1,DDX58,ZC3H12A,SETX,TRIM16,IGF2,LIN28A,HIPK2,CITED4,TLR5
1	!	0.00257	1578	299	46	0.154	0.029	GO:0010557	BP	14	positive regulation of macromolecule biosynthetic process	4	NGFR,AIRE,PEG3,CDK12,KLF5,RBM14,ARID1A,SRF,GATA3,RXRA,DDX39B,CTGF,PTCH1,GRHL2,CREBBP,ETS2,TCF7L2,GLI1,KLF7,SLC40A1,NR5A2,PAX6,MEIS2,SALL4,PDGFC,CYR61,FOSL2,REST,POU4F2,CSRNP1,NFYC,INO80,SMAD6,HAND1,SATB2,ATF5,IRS2,THBS1,DDX58,ZC3H12A,SETX,TRIM16,IGF2,LIN28A,HIPK2,CITED4
1	!	0.000624	2662	299	68	0.227	0.026	GO:0051173	BP	14	positive regulation of nitrogen compound metabolic process	3	NGFR,CCND2,AIRE,PEG3,CDK12,KLF5,RBM14,ARID1A,SRF,GATA3,RXRA,ERBB3,DDX39B,CTGF,PTCH1,GRHL2,WNT7B,NCKAP1L,CREBBP,ETS2,TCF7L2,GLI1,KLF7,SLC40A1,NR5A2,ATP2B4,DDR2,BMI1,PAX6,MEIS2,BCL2L11,DNMT3B,SALL4,PDGFC,CYR61,FOSL2,REST,ANXA3,ZC3HAV1,FGFR2,POU4F2,TRIB1,CSRNP1,BMP8A,NFYC,CARD10,INO80,SMAD6,HAND1,SATB2,ATF5,LPAR1,HIP1,THBS1,DDX58,ZC3H12A,SETX,ZFP36L2,PLAUR,TRIM16,IGF2,LIN28A,NRK,HIPK2,CCND1,CITED4,A…
1	!	0.00184	2741	299	68	0.227	0.025	GO:0023051	BP	14	regulation of signaling	1	EFNB2,CDK12,TRH,HTRA1,BCL2L1,SRF,GATA3,ERBB3,MAPT,CTGF,TIMP3,IRAK3,PTCH1,PDE4D,LATS2,WNT7B,SALL3,TCF7L2,TRIM8,GLI1,ATP2B4,BMI1,HIPK3,BCL2L11,PDGFC,CYR61,RRAGD,INVS,LRPAP1,REST,GPAT3,ZC3HAV1,ARHGDIB,FGFR2,MCF2,TRIB1,BMP8A,CARD10,SMAD6,ARHGEF26,VGF,PLEKHG2,LPAR1,SCUBE3,IRS2,NCOA5,HIP1,THBS1,PLEKHG1,ZC3H12A,TMEM64,FEM1A,PLAUR,TRIM16,IGF2,MYOF,LIN28A,LAX1,LRRC15,NRK,TCF7L1,NFAM1,HIPK2,CCND1,ARRDC3,TL…
1	!	0.00663	1133	299	36	0.12	0.032	GO:0023057	BP	14	negative regulation of signaling	2	EFNB2,HTRA1,BCL2L1,SRF,GATA3,ERBB3,TIMP3,IRAK3,PTCH1,LATS2,WNT7B,SALL3,TCF7L2,GLI1,ATP2B4,BMI1,HIPK3,INVS,LRPAP1,REST,TRIB1,BMP8A,SMAD6,NCOA5,THBS1,ZC3H12A,TMEM64,FEM1A,PLAUR,LAX1,LRRC15,TCF7L1,HIPK2,CCND1,PEG10,MYADM
1	!	0.0165	1131	299	35	0.117	0.031	GO:0007010	BP	14	cytoskeleton organization	1	TSPAN32,CNN2,RBM14,SRF,MAPT,CTGF,DNAH5,NCKAP1L,KRT18,FLNB,SPTA1,PAX6,TLN1,ZYX,ARHGDIB,ACTA1,TPM1,FHL3,INO80,PLEKHG2,LIMCH1,ATF5,LPAR1,KIRREL,SHROOM2,FAM83H,PHLDB1,KRT8,TTN,NRK,DSP,SPTAN1,DOCK1,CAPN6,MYADM
1	!	0.0399	572	299	22	0.074	0.038	GO:0030036	BP	14	actin cytoskeleton organization	2	CNN2,SRF,CTGF,NCKAP1L,FLNB,SPTA1,TLN1,ZYX,ARHGDIB,ACTA1,TPM1,FHL3,PLEKHG2,LIMCH1,LPAR1,KIRREL,SHROOM2,KRT8,TTN,NRK,SPTAN1,MYADM
1	!	0.00133	2717	299	68	0.227	0.025	GO:0010646	BP	14	regulation of cell communication	1	EFNB2,CDK12,TRH,HTRA1,BCL2L1,SRF,GATA3,ERBB3,MAPT,CTGF,TIMP3,IRAK3,PTCH1,PDE4D,LATS2,WNT7B,SALL3,TCF7L2,TRIM8,GLI1,ATP2B4,BMI1,HIPK3,BCL2L11,PDGFC,CYR61,RRAGD,INVS,LRPAP1,REST,GPAT3,ZC3HAV1,ARHGDIB,FGFR2,MCF2,TRIB1,BMP8A,CARD10,SMAD6,ARHGEF26,VGF,PLEKHG2,LPAR1,SCUBE3,IRS2,NCOA5,HIP1,THBS1,PLEKHG1,ZC3H12A,TMEM64,FEM1A,PLAUR,TRIM16,IGF2,MYOF,LIN28A,LAX1,LRRC15,NRK,TCF7L1,NFAM1,HIPK2,CCND1,ARRDC3,TL…
1	!	0.00612	1129	299	36	0.12	0.032	GO:0010648	BP	14	negative regulation of cell communication	2	EFNB2,HTRA1,BCL2L1,SRF,GATA3,ERBB3,TIMP3,IRAK3,PTCH1,LATS2,WNT7B,SALL3,TCF7L2,GLI1,ATP2B4,BMI1,HIPK3,INVS,LRPAP1,REST,TRIB1,BMP8A,SMAD6,NCOA5,THBS1,ZC3H12A,TMEM64,FEM1A,PLAUR,LAX1,LRRC15,TCF7L1,HIPK2,CCND1,PEG10,MYADM
1	!	0.00105	2422	299	63	0.211	0.026	GO:0009966	BP	14	regulation of signal transduction	2	EFNB2,CDK12,HTRA1,BCL2L1,GATA3,ERBB3,MAPT,CTGF,TIMP3,IRAK3,PTCH1,PDE4D,LATS2,WNT7B,SALL3,TCF7L2,TRIM8,GLI1,ATP2B4,BMI1,HIPK3,BCL2L11,PDGFC,CYR61,RRAGD,INVS,LRPAP1,GPAT3,ZC3HAV1,ARHGDIB,FGFR2,MCF2,TRIB1,BMP8A,CARD10,SMAD6,ARHGEF26,PLEKHG2,LPAR1,SCUBE3,NCOA5,HIP1,THBS1,PLEKHG1,ZC3H12A,TMEM64,FEM1A,PLAUR,TRIM16,IGF2,MYOF,LIN28A,LAX1,LRRC15,NRK,TCF7L1,NFAM1,HIPK2,CCND1,ARRDC3,TLR5,PEG10,MYADM
1	!	0.0116	1017	299	33	0.11	0.032	GO:0009968	BP	14	negative regulation of signal transduction	3	EFNB2,HTRA1,BCL2L1,GATA3,ERBB3,TIMP3,IRAK3,PTCH1,LATS2,WNT7B,SALL3,TCF7L2,GLI1,ATP2B4,BMI1,HIPK3,INVS,LRPAP1,TRIB1,SMAD6,NCOA5,THBS1,ZC3H12A,TMEM64,FEM1A,PLAUR,LAX1,LRRC15,TCF7L1,HIPK2,CCND1,PEG10,MYADM
1	!	0.000015	5648	299	123	0.411	0.022	GO:0031323	BP	14	regulation of cellular metabolic process	1	NGFR,CCND2,AIRE,JUP,MOV10,PEG3,CDK12,KLF5,CALCOCO2,HTRA1,RBM14,ARID1A,FHL2,IGF2BP1,NOTCH4,SRF,GATA3,RXRA,ERBB3,MAPT,DDX39B,CTGF,NUAK1,TIMP3,IRAK3,NOVA1,PTCH1,PDE4D,PSPC1,LATS2,GRHL2,WNT7B,NCKAP1L,CREBBP,ETS2,SALL3,TLE4,RCOR2,TCF7L2,TRIM8,GLI1,KLF7,SLC40A1,CTDSP1,TRIP12,NR5A2,ATP2B4,DDR2,BMI1,PAX6,HIPK3,MEIS2,BCL2L11,DNMT3B,SALL4,PDGFC,CYR61,FOSL2,REST,ANXA3,ZC3HAV1,ZFP719,FGFR2,RNF128,POU4F2,TRIB…
1	!	0.0000262	4035	299	96	0.321	0.024	GO:0031326	BP	14	regulation of cellular biosynthetic process	2	NGFR,AIRE,JUP,MOV10,PEG3,CDK12,KLF5,HTRA1,RBM14,ARID1A,FHL2,IGF2BP1,NOTCH4,SRF,GATA3,RXRA,DDX39B,IRAK3,PTCH1,PSPC1,GRHL2,CREBBP,ETS2,SALL3,TLE4,RCOR2,TCF7L2,TRIM8,GLI1,KLF7,SLC40A1,CTDSP1,NR5A2,ATP2B4,DDR2,BMI1,PAX6,HIPK3,MEIS2,DNMT3B,SALL4,PDGFC,CYR61,FOSL2,REST,ANXA3,ZFP719,RNF128,POU4F2,TRIB1,CSRNP1,BMP8A,NFYC,INO80,BAZ1A,PKNOX2,KCTD1,SMAD6,HAND1,SATB2,ATF5,LPAR1,IRS2,NCOA5,HIP1,BAHD1,THBS1,ZF…
1	!	0.00000782	3768	299	93	0.311	0.025	GO:2000112	BP	14	regulation of cellular macromolecule biosynthetic process	3	NGFR,AIRE,JUP,MOV10,PEG3,CDK12,KLF5,HTRA1,RBM14,ARID1A,FHL2,IGF2BP1,NOTCH4,SRF,GATA3,RXRA,DDX39B,IRAK3,PTCH1,PSPC1,GRHL2,CREBBP,ETS2,SALL3,TLE4,RCOR2,TCF7L2,TRIM8,GLI1,KLF7,SLC40A1,CTDSP1,NR5A2,ATP2B4,DDR2,BMI1,PAX6,HIPK3,MEIS2,DNMT3B,SALL4,PDGFC,CYR61,FOSL2,REST,ANXA3,ZFP719,POU4F2,TRIB1,CSRNP1,BMP8A,NFYC,INO80,BAZ1A,PKNOX2,KCTD1,SMAD6,HAND1,SATB2,ATF5,IRS2,NCOA5,HIP1,BAHD1,THBS1,ZFP704,DDX58,BC…
1	!	0.00000608	3866	299	95	0.318	0.025	GO:0019219	BP	14	regulation of nucleobase-containing compound metabolic process	2	NGFR,AIRE,JUP,PEG3,CDK12,KLF5,HTRA1,RBM14,ARID1A,FHL2,NOTCH4,SRF,GATA3,RXRA,DDX39B,IRAK3,NOVA1,PTCH1,PDE4D,PSPC1,GRHL2,CREBBP,ETS2,SALL3,TLE4,RCOR2,TCF7L2,TRIM8,GLI1,KLF7,SLC40A1,CTDSP1,TRIP12,NR5A2,ATP2B4,DDR2,BMI1,PAX6,HIPK3,MEIS2,DNMT3B,SALL4,PDGFC,CYR61,FOSL2,REST,ANXA3,ZC3HAV1,ZFP719,POU4F2,TRIB1,CSRNP1,BMP8A,NFYC,INO80,BAZ1A,PKNOX2,KCTD1,SMAD6,HAND1,SATB2,ATF5,LPAR1,NCOA5,HIP1,BAHD1,THBS1,Z…
1	!	0.0000062	3521	299	89	0.298	0.025	GO:0051252	BP	14	regulation of RNA metabolic process	3	NGFR,AIRE,JUP,PEG3,CDK12,KLF5,HTRA1,RBM14,ARID1A,FHL2,NOTCH4,SRF,GATA3,RXRA,DDX39B,IRAK3,NOVA1,PTCH1,PSPC1,GRHL2,CREBBP,ETS2,SALL3,TLE4,RCOR2,TCF7L2,TRIM8,GLI1,KLF7,SLC40A1,CTDSP1,NR5A2,ATP2B4,DDR2,BMI1,PAX6,HIPK3,MEIS2,DNMT3B,SALL4,CYR61,FOSL2,REST,ANXA3,ZC3HAV1,ZFP719,POU4F2,TRIB1,CSRNP1,BMP8A,NFYC,INO80,BAZ1A,PKNOX2,KCTD1,SMAD6,HAND1,SATB2,ATF5,NCOA5,HIP1,BAHD1,ZFP704,DDX58,BCOR,ZFP532,ZC3H12A…
1	!	0.0000144	3409	299	86	0.288	0.025	GO:2001141	BP	14	regulation of RNA biosynthetic process	4	NGFR,AIRE,JUP,PEG3,CDK12,KLF5,HTRA1,RBM14,ARID1A,FHL2,NOTCH4,SRF,GATA3,RXRA,DDX39B,IRAK3,PTCH1,PSPC1,GRHL2,CREBBP,ETS2,SALL3,TLE4,RCOR2,TCF7L2,TRIM8,GLI1,KLF7,SLC40A1,CTDSP1,NR5A2,ATP2B4,DDR2,BMI1,PAX6,HIPK3,MEIS2,DNMT3B,SALL4,CYR61,FOSL2,REST,ANXA3,ZFP719,POU4F2,TRIB1,CSRNP1,BMP8A,NFYC,INO80,BAZ1A,PKNOX2,KCTD1,SMAD6,HAND1,SATB2,ATF5,NCOA5,HIP1,BAHD1,ZFP704,DDX58,BCOR,ZFP532,ZC3H12A,EPOP,SETX,ZFP…
1	!	0.0000132	3403	299	86	0.288	0.025	GO:1903506	BP	14	regulation of nucleic acid-templated transcription	5	NGFR,AIRE,JUP,PEG3,CDK12,KLF5,HTRA1,RBM14,ARID1A,FHL2,NOTCH4,SRF,GATA3,RXRA,DDX39B,IRAK3,PTCH1,PSPC1,GRHL2,CREBBP,ETS2,SALL3,TLE4,RCOR2,TCF7L2,TRIM8,GLI1,KLF7,SLC40A1,CTDSP1,NR5A2,ATP2B4,DDR2,BMI1,PAX6,HIPK3,MEIS2,DNMT3B,SALL4,CYR61,FOSL2,REST,ANXA3,ZFP719,POU4F2,TRIB1,CSRNP1,BMP8A,NFYC,INO80,BAZ1A,PKNOX2,KCTD1,SMAD6,HAND1,SATB2,ATF5,NCOA5,HIP1,BAHD1,ZFP704,DDX58,BCOR,ZFP532,ZC3H12A,EPOP,SETX,ZFP…
1	!	0.00000995	3383	299	86	0.288	0.025	GO:0006355	BP	14	regulation of transcription, DNA-templated	6	NGFR,AIRE,JUP,PEG3,CDK12,KLF5,HTRA1,RBM14,ARID1A,FHL2,NOTCH4,SRF,GATA3,RXRA,DDX39B,IRAK3,PTCH1,PSPC1,GRHL2,CREBBP,ETS2,SALL3,TLE4,RCOR2,TCF7L2,TRIM8,GLI1,KLF7,SLC40A1,CTDSP1,NR5A2,ATP2B4,DDR2,BMI1,PAX6,HIPK3,MEIS2,DNMT3B,SALL4,CYR61,FOSL2,REST,ANXA3,ZFP719,POU4F2,TRIB1,CSRNP1,BMP8A,NFYC,INO80,BAZ1A,PKNOX2,KCTD1,SMAD6,HAND1,SATB2,ATF5,NCOA5,HIP1,BAHD1,ZFP704,DDX58,BCOR,ZFP532,ZC3H12A,EPOP,SETX,ZFP…
1	!	0.00000887	1777	299	56	0.187	0.032	GO:0006357	BP	14	regulation of transcription from RNA polymerase II promoter	7	NGFR,AIRE,PEG3,CDK12,KLF5,HTRA1,RBM14,ARID1A,FHL2,SRF,GATA3,RXRA,PTCH1,GRHL2,CREBBP,ETS2,TLE4,RCOR2,TCF7L2,GLI1,KLF7,SLC40A1,CTDSP1,NR5A2,ATP2B4,BMI1,PAX6,HIPK3,MEIS2,DNMT3B,SALL4,CYR61,FOSL2,REST,POU4F2,CSRNP1,BMP8A,NFYC,INO80,PKNOX2,SMAD6,HAND1,SATB2,ATF5,ZFP704,DDX58,BCOR,ZC3H12A,EPOP,SETX,IGF2,TCF7L1,FOXI3,HIPK2,CCND1,CITED4
1	!	0.000125	2772	299	72	0.241	0.026	GO:0031325	BP	14	positive regulation of cellular metabolic process	2	NGFR,CCND2,AIRE,PEG3,CDK12,KLF5,CALCOCO2,RBM14,ARID1A,SRF,GATA3,RXRA,ERBB3,MAPT,DDX39B,CTGF,PTCH1,GRHL2,WNT7B,NCKAP1L,CREBBP,ETS2,TCF7L2,TRIM8,GLI1,KLF7,SLC40A1,NR5A2,ATP2B4,DDR2,BMI1,PAX6,MEIS2,BCL2L11,DNMT3B,SALL4,PDGFC,CYR61,FOSL2,REST,ANXA3,ZC3HAV1,FGFR2,POU4F2,TRIB1,CSRNP1,BMP8A,NFYC,CARD10,INO80,SMAD6,HAND1,SATB2,ATF5,LPAR1,IRS2,HIP1,THBS1,DDX58,ZC3H12A,SETX,ZFP36L2,PLAUR,TRIM16,IGF2,LIN28A…
1	!	0.00612	1629	299	46	0.154	0.028	GO:0045935	BP	14	positive regulation of nucleobase-containing compound metabolic process	3	NGFR,AIRE,PEG3,CDK12,KLF5,RBM14,ARID1A,SRF,GATA3,RXRA,DDX39B,PTCH1,GRHL2,CREBBP,ETS2,TCF7L2,GLI1,KLF7,SLC40A1,NR5A2,PAX6,MEIS2,SALL4,PDGFC,CYR61,FOSL2,REST,ANXA3,ZC3HAV1,POU4F2,CSRNP1,NFYC,INO80,SMAD6,HAND1,SATB2,ATF5,DDX58,ZC3H12A,SETX,ZFP36L2,TRIM16,IGF2,LIN28A,HIPK2,CITED4
1	!	0.000492	1390	299	44	0.147	0.032	GO:0051254	BP	14	positive regulation of RNA metabolic process	4	NGFR,AIRE,PEG3,CDK12,KLF5,RBM14,ARID1A,SRF,GATA3,RXRA,DDX39B,PTCH1,GRHL2,CREBBP,ETS2,TCF7L2,GLI1,KLF7,SLC40A1,NR5A2,PAX6,MEIS2,SALL4,CYR61,FOSL2,REST,ZC3HAV1,POU4F2,CSRNP1,NFYC,INO80,SMAD6,HAND1,SATB2,ATF5,DDX58,ZC3H12A,SETX,ZFP36L2,TRIM16,IGF2,LIN28A,HIPK2,CITED4
1	!	0.0172	1694	299	46	0.154	0.027	GO:0031328	BP	14	positive regulation of cellular biosynthetic process	3	NGFR,AIRE,PEG3,CDK12,KLF5,RBM14,ARID1A,SRF,GATA3,RXRA,DDX39B,PTCH1,GRHL2,CREBBP,ETS2,TCF7L2,GLI1,KLF7,SLC40A1,NR5A2,PAX6,MEIS2,SALL4,PDGFC,CYR61,FOSL2,REST,POU4F2,CSRNP1,NFYC,INO80,SMAD6,HAND1,SATB2,ATF5,IRS2,THBS1,DDX58,ZC3H12A,SETX,TRIM16,IGF2,LIN28A,HIPK2,CITED4,TLR5
1	!	0.00312	1338	299	41	0.137	0.031	GO:1902680	BP	14	positive regulation of RNA biosynthetic process	4	NGFR,AIRE,PEG3,CDK12,KLF5,RBM14,ARID1A,SRF,GATA3,RXRA,DDX39B,PTCH1,GRHL2,CREBBP,ETS2,TCF7L2,GLI1,KLF7,SLC40A1,NR5A2,PAX6,MEIS2,SALL4,CYR61,FOSL2,REST,POU4F2,CSRNP1,NFYC,INO80,SMAD6,HAND1,SATB2,ATF5,DDX58,ZC3H12A,SETX,TRIM16,IGF2,HIPK2,CITED4
1	!	0.00306	1337	299	41	0.137	0.031	GO:1903508	BP	14	positive regulation of nucleic acid-templated transcription	5	NGFR,AIRE,PEG3,CDK12,KLF5,RBM14,ARID1A,SRF,GATA3,RXRA,DDX39B,PTCH1,GRHL2,CREBBP,ETS2,TCF7L2,GLI1,KLF7,SLC40A1,NR5A2,PAX6,MEIS2,SALL4,CYR61,FOSL2,REST,POU4F2,CSRNP1,NFYC,INO80,SMAD6,HAND1,SATB2,ATF5,DDX58,ZC3H12A,SETX,TRIM16,IGF2,HIPK2,CITED4
1	!	0.00306	1337	299	41	0.137	0.031	GO:0045893	BP	14	positive regulation of transcription, DNA-templated	6	NGFR,AIRE,PEG3,CDK12,KLF5,RBM14,ARID1A,SRF,GATA3,RXRA,DDX39B,PTCH1,GRHL2,CREBBP,ETS2,TCF7L2,GLI1,KLF7,SLC40A1,NR5A2,PAX6,MEIS2,SALL4,CYR61,FOSL2,REST,POU4F2,CSRNP1,NFYC,INO80,SMAD6,HAND1,SATB2,ATF5,DDX58,ZC3H12A,SETX,TRIM16,IGF2,HIPK2,CITED4
1	!	0.00127	1055	299	36	0.12	0.034	GO:0045944	BP	14	positive regulation of transcription from RNA polymerase II promoter	7	NGFR,AIRE,PEG3,CDK12,KLF5,RBM14,SRF,GATA3,RXRA,GRHL2,ETS2,TCF7L2,GLI1,KLF7,SLC40A1,NR5A2,PAX6,MEIS2,SALL4,CYR61,FOSL2,REST,POU4F2,CSRNP1,NFYC,INO80,SMAD6,HAND1,SATB2,ATF5,DDX58,ZC3H12A,SETX,IGF2,HIPK2,CITED4
1	!	0.0431	2365	299	57	0.191	0.024	GO:0031324	BP	14	negative regulation of cellular metabolic process	2	MOV10,PEG3,KLF5,ARID1A,FHL2,IGF2BP1,SRF,GATA3,RXRA,MAPT,TIMP3,IRAK3,PTCH1,PDE4D,PSPC1,LATS2,NCKAP1L,CREBBP,ETS2,TLE4,RCOR2,TCF7L2,CTDSP1,TRIP12,ATP2B4,BMI1,PAX6,HIPK3,DNMT3B,SALL4,REST,RNF128,POU4F2,TRIB1,ATCAY,KCTD1,SMAD6,HAND1,SATB2,ATF5,LPAR1,IRS2,BAHD1,THBS1,BCOR,KIRREL,ZC3H12A,FEM1A,ZFP36L2,PLAUR,LIN28A,LAX1,LRRC15,SMYD1,HIPK2,CCND1,MYADM
1	!	0.0471	2259	299	55	0.184	0.024	GO:0032268	BP	14	regulation of cellular protein metabolic process	2	NGFR,CCND2,AIRE,MOV10,CDK12,IGF2BP1,GATA3,RXRA,ERBB3,DDX39B,CTGF,NUAK1,TIMP3,IRAK3,PDE4D,LATS2,WNT7B,NCKAP1L,CTDSP1,TRIP12,ATP2B4,DDR2,BMI1,PAX6,HIPK3,BCL2L11,DNMT3B,PDGFC,CYR61,REST,FGFR2,TRIB1,BMP8A,CARD10,SMAD6,LPAR1,HIP1,THBS1,BCOR,KIRREL,ZC3H12A,FEM1A,ZFP36L2,PLAUR,IGF2,LIN28A,TTN,LAX1,LRRC15,NRK,HIPK2,CCND1,DPPA2,ARRDC3,MYADM
1	!	0.00856	1546	299	44	0.147	0.028	GO:0031399	BP	14	regulation of protein modification process	3	CCND2,CDK12,GATA3,ERBB3,CTGF,NUAK1,TIMP3,IRAK3,PDE4D,LATS2,WNT7B,NCKAP1L,CTDSP1,TRIP12,ATP2B4,DDR2,BMI1,PAX6,HIPK3,DNMT3B,PDGFC,CYR61,FGFR2,TRIB1,BMP8A,CARD10,SMAD6,LPAR1,THBS1,BCOR,KIRREL,ZC3H12A,FEM1A,PLAUR,IGF2,TTN,LAX1,LRRC15,NRK,HIPK2,CCND1,DPPA2,ARRDC3,MYADM
1	!	0.043	1335	299	38	0.127	0.028	GO:0042325	BP	14	regulation of phosphorylation	1	CCND2,CDK12,ERBB3,MAPT,CTGF,TIMP3,IRAK3,PDE4D,LATS2,WNT7B,NCKAP1L,CTDSP1,ATP2B4,DDR2,PAX6,HIPK3,PDGFC,CYR61,FGFR2,TRIB1,BMP8A,CARD10,SMAD6,LPAR1,IRS2,THBS1,KIRREL,ZC3H12A,FEM1A,PLAUR,IGF2,TTN,LAX1,LRRC15,NRK,HIPK2,CCND1,MYADM
1	!	0.0445	708	299	25	0.084	0.035	GO:0043549	BP	14	regulation of kinase activity	2	CCND2,CDK12,ERBB3,MAPT,IRAK3,LATS2,WNT7B,NCKAP1L,ATP2B4,DDR2,HIPK3,PDGFC,CYR61,TRIB1,CARD10,LPAR1,IRS2,THBS1,FEM1A,IGF2,TTN,LAX1,LRRC15,NRK,CCND1
1	!	0.0474	1239	299	36	0.12	0.029	GO:0001932	BP	14	regulation of protein phosphorylation	2	CCND2,CDK12,ERBB3,CTGF,TIMP3,IRAK3,PDE4D,LATS2,WNT7B,NCKAP1L,CTDSP1,ATP2B4,DDR2,PAX6,HIPK3,PDGFC,CYR61,FGFR2,TRIB1,BMP8A,CARD10,SMAD6,LPAR1,THBS1,KIRREL,ZC3H12A,FEM1A,PLAUR,IGF2,TTN,LAX1,LRRC15,NRK,HIPK2,CCND1,MYADM
1	!	0.0284	156	299	11	0.037	0.071	GO:0001890	BP	14	placenta development	1	HTRA1,ARID1A,RXRA,GRHL2,WNT7B,CYR61,HAND1,GJB3,KRT8,NRK,PEG10
1	!	0.0415	1488	299	41	0.137	0.028	GO:1902531	BP	14	regulation of intracellular signal transduction	1	CDK12,BCL2L1,GATA3,ERBB3,MAPT,CTGF,TIMP3,IRAK3,PDE4D,WNT7B,TCF7L2,TRIM8,ATP2B4,HIPK3,BCL2L11,PDGFC,CYR61,RRAGD,GPAT3,ZC3HAV1,ARHGDIB,FGFR2,MCF2,TRIB1,BMP8A,CARD10,ARHGEF26,PLEKHG2,LPAR1,THBS1,PLEKHG1,ZC3H12A,FEM1A,PLAUR,IGF2,LIN28A,LAX1,LRRC15,NRK,HIPK2,MYADM
1	!	0.034	23	299	5	0.017	0.217	GO:0019048	BP	6	modulation by virus of host morphology or physiology	1	BCL2L1,RXRA,BCL2L11,ZC3HAV1,ZC3H12A
1	!	0.0112	2372	299	59	0.197	0.025	GO:0007166	BP	3	cell surface receptor signaling pathway	1	TSPAN32,EFNB2,HTRA1,RBM14,BCL2L1,NOTCH4,GATA3,ERBB3,CTGF,TIMP3,IRAK3,JADE2,PTCH1,PDE4D,LATS2,WNT7B,NCKAP1L,KRT18,TNFRSF21,SALL3,TLE4,TCF7L2,GLI1,NRP2,DDR2,PAX6,BCL2L11,PDGFC,ADGRL2,CYR61,INVS,TLN1,ZYX,FGFR2,PORCN,TRIB1,CSRNP1,BMP8A,SMAD6,KDM6A,ADGRL3,SCUBE3,IRS2,NCOA5,HIP1,THBS1,TMEM64,SETX,PLAUR,IGF2,MYOF,KRT8,LAX1,LRRC15,TCF7L1,NFAM1,HIPK2,CCND1,PEG10
1	!	0.00234	1323	299	41	0.137	0.031	GO:0009719	BP	18	response to endogenous stimulus	1	JUP,KLF5,TRH,HTRA1,BCL2L1,ARID1A,FHL2,SRF,GATA3,RXRA,CTGF,PDE4D,LATS2,WNT7B,TCF7L2,NR5A2,ATP2B4,BMI1,DNMT3B,PDGFC,CYR61,RRAGD,REST,ANXA3,ZYX,FGFR2,POU4F2,ACTA1,BMP8A,SMAD6,VGF,IRS2,NCOA5,THBS1,SETX,ZFP36L2,TRIM16,IGF2,HIPK2,CCND1,PEG10
1	!	0.0205	5602	299	111	0.371	0.02	GO:0071840	BP	2	cellular component organization or biogenesis	1	TSPAN32,EFNB2,JUP,CNN2,KLF5,NID1,CALCOCO2,HTRA1,RBM14,BCL2L1,ARID1A,NOTCH4,SRF,GATA3,RXRA,MAPT,DDX39B,CTGF,IRAK3,JADE2,STON2,PTCH1,LATS2,DNAH5,GRHL2,WNT7B,NCKAP1L,CREBBP,PLEC,KRT18,PLA2G7,SLC12A2,TCF7L2,FLNB,DPYSL4,KLF7,NRP2,TRIP12,LAMC2,SPTA1,DDR2,BMI1,PAX6,BCL2L11,DNMT3B,PDGFC,ADGRL2,CYR61,TLN1,LRPAP1,REST,ZYX,ARHGDIB,TDRD12,MCF2,CDKL5,POU4F2,ACTA1,TPM1,FHL3,ZSWIM6,INO80,ATCAY,BAZ1A,KCTD1,SMAD6…
1	!	0.00932	5448	299	110	0.368	0.02	GO:0016043	BP	2	cellular component organization	1	TSPAN32,EFNB2,JUP,CNN2,KLF5,NID1,CALCOCO2,HTRA1,RBM14,BCL2L1,ARID1A,NOTCH4,SRF,GATA3,RXRA,MAPT,DDX39B,CTGF,IRAK3,JADE2,STON2,PTCH1,LATS2,DNAH5,GRHL2,WNT7B,NCKAP1L,CREBBP,PLEC,KRT18,PLA2G7,SLC12A2,TCF7L2,FLNB,DPYSL4,KLF7,NRP2,TRIP12,LAMC2,SPTA1,DDR2,BMI1,PAX6,BCL2L11,DNMT3B,PDGFC,ADGRL2,CYR61,TLN1,LRPAP1,REST,ZYX,ARHGDIB,TDRD12,MCF2,CDKL5,POU4F2,ACTA1,TPM1,FHL3,ZSWIM6,INO80,ATCAY,BAZ1A,KCTD1,SMAD6…
1	!	0.00991	1817	299	49	0.164	0.027	GO:0008283	BP	10	cell proliferation	1	NGFR,CCND2,TSPAN32,EFNB2,JUP,CNN2,KLF5,HTRA1,BCL2L1,IGF2BP1,SRF,GATA3,RXRA,ERBB3,DDX39B,CTGF,PTCH1,GRHL2,WNT7B,NCKAP1L,TNFRSF21,TCF7L2,GLI1,NR5A2,LAMC2,SPTA1,DDR2,BMI1,PAX6,SALL4,PDGFC,CYR61,FOSL2,REST,FGFR2,TPM1,TRIB1,SMAD6,ATF5,IRS2,THBS1,ABCB1A,TENM4,IGF2,LIN28A,NRK,HIPK2,CCND1,DPPA2
1	!	0.00803	1491	299	43	0.144	0.029	GO:0042127	BP	10	regulation of cell proliferation	2	NGFR,CCND2,TSPAN32,EFNB2,JUP,CNN2,KLF5,HTRA1,BCL2L1,SRF,GATA3,ERBB3,DDX39B,CTGF,PTCH1,WNT7B,NCKAP1L,TNFRSF21,TCF7L2,GLI1,NR5A2,LAMC2,SPTA1,DDR2,BMI1,PAX6,PDGFC,CYR61,FOSL2,REST,FGFR2,TPM1,TRIB1,SMAD6,ATF5,IRS2,THBS1,IGF2,LIN28A,NRK,HIPK2,CCND1,DPPA2
1	!	0.00159	2674	299	67	0.224	0.025	GO:0065009	BP	1	regulation of molecular function	1	NGFR,CCND2,EFNB2,JUP,CDK12,SRF,GATA3,ERBB3,MAPT,CTGF,NUAK1,TIMP3,IRAK3,PTCH1,PDE4D,LATS2,GRHL2,WNT7B,NCKAP1L,TCF7L2,TRIM8,ATP2B4,SPTA1,DDR2,BMI1,HIPK3,BCL2L11,PDGFC,CYR61,LRPAP1,REST,ANXA3,ZC3HAV1,ARHGDIB,FGFR2,MCF2,STARD8,CDKL5,TRIB1,CARD10,ARHGEF26,HAND1,AZIN1,PLEKHG2,LPAR1,IRS2,HIP1,THBS1,ABCB1A,PLEKHG1,ZC3H12A,TMEM64,FEM1A,DOCK5,RIN3,PLAUR,IGF2,TTN,LAX1,LRRC15,NRK,ADAP1,NFAM1,DOCK1,HIPK2,CCND…
1	!	0.0000159	1610	299	52	0.174	0.032	GO:0044093	BP	1	positive regulation of molecular function	2	NGFR,CCND2,EFNB2,JUP,SRF,GATA3,ERBB3,MAPT,CTGF,IRAK3,GRHL2,WNT7B,NCKAP1L,TCF7L2,TRIM8,ATP2B4,SPTA1,DDR2,BMI1,HIPK3,BCL2L11,PDGFC,CYR61,REST,ANXA3,ZC3HAV1,ARHGDIB,FGFR2,MCF2,STARD8,CDKL5,TRIB1,CARD10,ARHGEF26,AZIN1,PLEKHG2,LPAR1,HIP1,THBS1,ABCB1A,PLEKHG1,DOCK5,RIN3,PLAUR,IGF2,NRK,ADAP1,NFAM1,DOCK1,HIPK2,CCND1,ARRDC3
1	!	0.0341	1220	299	36	0.12	0.03	GO:0022610	BP	17	biological adhesion	1	TSPAN32,EFNB2,JUP,ESAM,BCAM,NID1,SRF,GATA3,ERBB3,CTGF,NUAK1,GRHL2,WNT7B,NCKAP1L,KRT18,TNFRSF21,SPTA1,BMI1,BCL2L11,CYR61,TLN1,TINAGL1,ZYX,LPP,SMAD6,ADGRL3,THBS1,KIRREL,DOCK5,IGF2,LAX1,LRRC15,DSP,DOCK1,MSLN,MYADM
1	!	0.0000931	6532	299	134	0.448	0.021	GO:0005634	CC	20	nucleus	1	CCND2,AIRE,S100A6,JUP,PEG3,CDK12,KLF5,PCYT1A,TRH,CALCOCO2,RHOX6,RBM14,BCL2L1,ARID1A,FHL2,IGF2BP1,SRF,GATA3,RXRA,MAPT,CPSF4L,DDX39B,NUAK1,TIMP3,IRAK3,JADE2,STON2,NOVA1,PDE4D,PSPC1,LATS2,GRHL2,CREBBP,ETS2,KRT7,KRT18,SALL3,TLE4,RCOR2,TCF7L2,TRIM8,FLNB,GLI1,KLF7,SLC40A1,CTDSP1,TRIP12,NR5A2,BMI1,PAX6,HIPK3,MEIS2,DNMT3B,SALL4,PDGFC,RRAGD,AQP3,FOSL2,REST,ZC3HAV1,ZYX,2200002D01RIK,FGFR2,GPC4,CDKL5,POU4F2…
1	!	0.00956	3820	299	84	0.281	0.022	GO:0044428	CC	20	nuclear part	2	CCND2,AIRE,S100A6,JUP,CDK12,KLF5,PCYT1A,CALCOCO2,RBM14,BCL2L1,ARID1A,IGF2BP1,SRF,GATA3,RXRA,MAPT,CPSF4L,DDX39B,NUAK1,JADE2,STON2,NOVA1,PDE4D,PSPC1,GRHL2,CREBBP,ETS2,KRT18,TCF7L2,TRIM8,GLI1,SLC40A1,CTDSP1,TRIP12,NR5A2,BMI1,PAX6,HIPK3,DNMT3B,SALL4,RRAGD,FOSL2,2200002D01RIK,FGFR2,CDKL5,POU4F2,NFYC,INO80,BAZ1A,INTS6,PKNOX2,SMAD6,HAND1,KDM6A,STK35,SPATS2L,SATB2,ATF5,BAHD1,BCOR,PLEKHG1,ARMC5,ZC3H12A,EP…
1	!	0.0291	2618	299	62	0.207	0.024	GO:0005654	CC	20	nucleoplasm	3	CCND2,AIRE,CDK12,KLF5,CALCOCO2,RBM14,ARID1A,IGF2BP1,GATA3,RXRA,MAPT,CPSF4L,DDX39B,JADE2,PSPC1,GRHL2,CREBBP,ETS2,TCF7L2,TRIM8,GLI1,SLC40A1,CTDSP1,TRIP12,BMI1,PAX6,HIPK3,DNMT3B,SALL4,RRAGD,FOSL2,FGFR2,CDKL5,POU4F2,NFYC,INO80,INTS6,PKNOX2,SMAD6,HAND1,KDM6A,STK35,SATB2,ATF5,BAHD1,PLEKHG1,ARMC5,ZC3H12A,EPOP,SETX,WDFY3,TICRR,TRIM16,KRT8,NAV2,TCF7L1,SFMBT2,HIPK2,ZIC2,BRPF3,ARID1B,CCND1
1	!	0.0198	1190	299	36	0.12	0.03	GO:0030054	CC	15	cell junction	1	EFNB2,JUP,ESAM,CNN2,BCL2L1,FHL2,SLC5A1,STON2,GRHL2,PLEC,KRT18,FLNB,DDR2,MME,AQP3,TLN1,ZYX,STARD8,FHL3,LPP,ATCAY,ADGRL3,DDX58,ABCB1A,KIRREL,ARMC5,GJB3,SHROOM2,PLAUR,GPHN,KRT8,DSP,SPTAN1,FLNC,CCND1,MYADM
1	!	0.0135	493	299	21	0.07	0.043	GO:0070161	CC	15	anchoring junction	2	EFNB2,JUP,ESAM,CNN2,FHL2,PLEC,KRT18,FLNB,DDR2,MME,TLN1,ZYX,STARD8,FHL3,LPP,ARMC5,SHROOM2,PLAUR,DSP,SPTAN1,FLNC
1	!	0.00783	476	299	21	0.07	0.044	GO:0005912	CC	15	adherens junction	3	EFNB2,JUP,ESAM,CNN2,FHL2,PLEC,KRT18,FLNB,DDR2,MME,TLN1,ZYX,STARD8,FHL3,LPP,ARMC5,SHROOM2,PLAUR,DSP,SPTAN1,FLNC
1	!	0.00000545	12447	299	220	0.736	0.018	GO:0043226	CC	9	organelle	1	CCND2,GPA33,CLCN4,AIRE,S100A6,JUP,ZDHHC4,ESAM,NAPSA,MOV10,PEG3,BCAM,CDK12,CLCN5,CNN2,KLF5,NID1,PCYT1A,TRH,CALCOCO2,RHOX6,HTRA1,PGRMC1,RBM14,BCL2L1,ARID1A,FHL2,SLC5A1,UBXN11,IGF2BP1,SRF,GATA3,RXRA,MAPT,CPSF4L,DDX39B,CTGF,NUAK1,TIMP3,IRAK3,JADE2,STON2,NOVA1,PTCH1,PDE4D,PSPC1,LATS2,BMP1,DNAH5,GRHL2,WNT7B,NCKAP1L,CREBBP,PLEC,B3GNT5,ETS2,KRT7,KRT18,SALL3,SLC12A2,TLE4,RCOR2,TCF7L2,TRIM8,FLNB,GLI1,KLF7,…
1	!	0.0000983	11438	299	203	0.679	0.018	GO:0043227	CC	9	membrane-bounded organelle	2	CCND2,GPA33,CLCN4,AIRE,S100A6,JUP,ZDHHC4,ESAM,NAPSA,PEG3,BCAM,CDK12,CLCN5,CNN2,KLF5,NID1,PCYT1A,TRH,CALCOCO2,RHOX6,HTRA1,PGRMC1,RBM14,BCL2L1,ARID1A,FHL2,SLC5A1,IGF2BP1,SRF,GATA3,RXRA,MAPT,CPSF4L,DDX39B,CTGF,NUAK1,TIMP3,IRAK3,JADE2,STON2,NOVA1,PTCH1,PDE4D,PSPC1,LATS2,BMP1,GRHL2,WNT7B,NCKAP1L,CREBBP,PLEC,B3GNT5,ETS2,KRT7,KRT18,SALL3,SLC12A2,TLE4,RCOR2,TCF7L2,TRIM8,FLNB,GLI1,KLF7,SLC40A1,CTDSP1,TRIP…
1	!	0.000325	13545	299	228	0.763	0.017	GO:0005622	CC	9	intracellular	1	NGFR,CCND2,TSPAN32,CLCN4,AIRE,S100A6,JUP,ZDHHC4,NAPSA,MOV10,PEG3,CDK12,CLCN5,CNN2,KLF5,PCYT1A,TRH,CALCOCO2,RHOX6,HTRA1,PGRMC1,RBM14,BCL2L1,ARID1A,FHL2,UBXN11,IGF2BP1,SRF,GATA3,RXRA,ERBB3,MAPT,CPSF4L,DDX39B,CTGF,NUAK1,TIMP3,IRAK3,JADE2,STON2,NOVA1,PTCH1,PDE4D,PSPC1,LATS2,BMP1,PDZD2,DNAH5,GRHL2,WNT7B,NCKAP1L,CREBBP,PLEC,B3GNT5,ETS2,KRT7,KRT18,PLA2G7,SALL3,TLE4,RCOR2,TCF7L2,TRIM8,FLNB,GLI1,DPYSL4,KL…
1	!	0.00185	12955	299	218	0.729	0.017	GO:0044424	CC	9	intracellular part	2	CCND2,CLCN4,AIRE,S100A6,JUP,ZDHHC4,NAPSA,MOV10,PEG3,CDK12,CLCN5,CNN2,KLF5,PCYT1A,TRH,CALCOCO2,RHOX6,HTRA1,PGRMC1,RBM14,BCL2L1,ARID1A,FHL2,UBXN11,IGF2BP1,SRF,GATA3,RXRA,MAPT,CPSF4L,DDX39B,CTGF,NUAK1,TIMP3,IRAK3,JADE2,STON2,NOVA1,PTCH1,PDE4D,PSPC1,LATS2,BMP1,PDZD2,DNAH5,GRHL2,WNT7B,NCKAP1L,CREBBP,PLEC,B3GNT5,ETS2,KRT7,KRT18,PLA2G7,SALL3,TLE4,RCOR2,TCF7L2,TRIM8,FLNB,GLI1,DPYSL4,KLF7,SLC40A1,CTDSP1,T…
1	!	0.00463	11375	299	196	0.656	0.017	GO:0043229	CC	9	intracellular organelle	3	CCND2,CLCN4,AIRE,S100A6,JUP,ZDHHC4,NAPSA,MOV10,PEG3,CDK12,CLCN5,CNN2,KLF5,PCYT1A,TRH,CALCOCO2,RHOX6,PGRMC1,RBM14,BCL2L1,ARID1A,FHL2,UBXN11,IGF2BP1,SRF,GATA3,RXRA,MAPT,CPSF4L,DDX39B,CTGF,NUAK1,TIMP3,IRAK3,JADE2,STON2,NOVA1,PTCH1,PDE4D,PSPC1,LATS2,BMP1,DNAH5,GRHL2,WNT7B,CREBBP,PLEC,B3GNT5,ETS2,KRT7,KRT18,SALL3,TLE4,RCOR2,TCF7L2,TRIM8,FLNB,GLI1,KLF7,SLC40A1,CTDSP1,TRIP12,NR5A2,CACNA1S,ATP2B4,SPTA1,D…
1	!	0.00464	215	299	14	0.047	0.065	GO:0043292	CC	7	contractile fiber	1	JUP,FHL2,PLEC,FLNB,CACNA1S,ATP2B4,ACTA1,TPM1,FHL3,ACTA2,KRT8,TTN,SPTAN1,FLNC
1	!	0.00794	194	299	13	0.043	0.067	GO:0044449	CC	7	contractile fiber part	2	JUP,FHL2,FLNB,CACNA1S,ATP2B4,ACTA1,TPM1,FHL3,ACTA2,KRT8,TTN,SPTAN1,FLNC
1	!	0.0238	183	299	12	0.04	0.066	GO:0030017	CC	7	sarcomere	3	JUP,FHL2,FLNB,CACNA1S,ATP2B4,ACTA1,TPM1,FHL3,KRT8,TTN,SPTAN1,FLNC
1	!	0.0175	422	299	19	0.064	0.045	GO:0015629	CC	19	actin cytoskeleton	1	JUP,CNN2,FLNB,SPTA1,DDR2,ZYX,ACTA1,TPM1,FHL3,INTS6,ACTA2,PKNOX2,NCOA5,DDX58,SHROOM2,TTN,SPTAN1,FLNC,MYADM
1	!	0.0285	1111	299	34	0.114	0.031	GO:0001071	MF	11	nucleic acid binding transcription factor activity	1	PEG3,KLF5,SRF,GATA3,RXRA,GRHL2,CREBBP,ETS2,SALL3,TLE4,RCOR2,TCF7L2,GLI1,KLF7,NR5A2,PAX6,MEIS2,SALL4,FOSL2,REST,POU4F2,CSRNP1,NFYC,PKNOX2,SMAD6,HAND1,SATB2,ATF5,ZFP668,TCF7L1,FOXI3,ZFP607B,ZFP213,ZFP628
1	!	0.0285	1111	299	34	0.114	0.031	GO:0003700	MF	11	transcription factor activity, sequence-specific DNA binding	2	PEG3,KLF5,SRF,GATA3,RXRA,GRHL2,CREBBP,ETS2,SALL3,TLE4,RCOR2,TCF7L2,GLI1,KLF7,NR5A2,PAX6,MEIS2,SALL4,FOSL2,REST,POU4F2,CSRNP1,NFYC,PKNOX2,SMAD6,HAND1,SATB2,ATF5,ZFP668,TCF7L1,FOXI3,ZFP607B,ZFP213,ZFP628
1	!	0.00561	3952	299	87	0.291	0.022	GO:0003676	MF	5	nucleic acid binding	1	AIRE,MOV10,PEG3,CDK12,KLF5,RHOX6,RBM14,ARID1A,IGF2BP1,SRF,GATA3,RXRA,MAPT,CPSF4L,DDX39B,NOVA1,PSPC1,GRHL2,CREBBP,PLEC,ETS2,KRT18,SALL3,RCOR2,TCF7L2,FLNB,GLI1,KLF7,NR5A2,BMI1,PAX6,MEIS2,DNMT3B,SALL4,EIF4G3,FOSL2,REST,ZC3HAV1,ZYX,ZFP719,TDRD12,POU4F2,CSRNP1,NFYC,INO80,PKNOX2,SMAD6,HAND1,KDM6A,ENDOD1,ZMAT4,SPATS2L,SATB2,ATF5,D1PAS1,NCOA5,ZFP704,DDX58,BCOR,ZFP532,ZC3H12A,SETX,ZFP553,ZFP36L2,CD3EAP,TR…
1	!	0.0000536	801	299	33	0.11	0.041	GO:0001067	MF	5	regulatory region nucleic acid binding	2	AIRE,CDK12,KLF5,SRF,GATA3,RXRA,PSPC1,GRHL2,CREBBP,ETS2,SALL3,RCOR2,TCF7L2,GLI1,KLF7,NR5A2,BMI1,PAX6,MEIS2,SALL4,FOSL2,REST,POU4F2,NFYC,PKNOX2,SMAD6,HAND1,KDM6A,SATB2,ATF5,ZFP704,BCOR,SETX
1	!	0.000121	2018	299	58	0.194	0.029	GO:0003677	MF	5	DNA binding	2	AIRE,CDK12,KLF5,RHOX6,ARID1A,SRF,GATA3,RXRA,MAPT,PSPC1,GRHL2,CREBBP,ETS2,SALL3,RCOR2,TCF7L2,GLI1,KLF7,NR5A2,BMI1,PAX6,MEIS2,DNMT3B,SALL4,FOSL2,REST,POU4F2,CSRNP1,NFYC,INO80,PKNOX2,SMAD6,HAND1,KDM6A,ZMAT4,SATB2,ATF5,D1PAS1,ZFP704,DDX58,BCOR,ZFP532,ZC3H12A,SETX,ZFP553,ZFP36L2,TRIM16,ZFP668,LIN28A,SMYD1,TCF7L1,FOXI3,HIPK2,RHOX9,ARID1B,ZFP628,PEG10,RHOX5
1	!	0.00151	750	299	29	0.097	0.039	GO:0003690	MF	5	double-stranded DNA binding	3	AIRE,KLF5,SRF,GATA3,RXRA,PSPC1,CREBBP,ETS2,TCF7L2,GLI1,KLF7,NR5A2,BMI1,PAX6,MEIS2,FOSL2,REST,POU4F2,NFYC,PKNOX2,SMAD6,HAND1,KDM6A,SATB2,ATF5,ZFP704,DDX58,BCOR,SETX
1	!	0.00471	975	299	33	0.11	0.034	GO:0043565	MF	5	sequence-specific DNA binding	3	AIRE,KLF5,SRF,GATA3,RXRA,PSPC1,GRHL2,CREBBP,ETS2,SALL3,TCF7L2,GLI1,KLF7,NR5A2,BMI1,PAX6,MEIS2,SALL4,FOSL2,REST,POU4F2,CSRNP1,NFYC,PKNOX2,SMAD6,HAND1,KDM6A,SATB2,ATF5,ZFP704,BCOR,SETX,FOXI3
1	!	0.000607	676	299	28	0.094	0.041	GO:1990837	MF	5	sequence-specific double-stranded DNA binding	4	AIRE,KLF5,SRF,GATA3,RXRA,PSPC1,CREBBP,ETS2,TCF7L2,GLI1,KLF7,NR5A2,BMI1,PAX6,MEIS2,FOSL2,REST,POU4F2,NFYC,PKNOX2,SMAD6,HAND1,KDM6A,SATB2,ATF5,ZFP704,BCOR,SETX
1	!	0.000052	800	299	33	0.11	0.041	GO:0000975	MF	5	regulatory region DNA binding	3	AIRE,CDK12,KLF5,SRF,GATA3,RXRA,PSPC1,GRHL2,CREBBP,ETS2,SALL3,RCOR2,TCF7L2,GLI1,KLF7,NR5A2,BMI1,PAX6,MEIS2,SALL4,FOSL2,REST,POU4F2,NFYC,PKNOX2,SMAD6,HAND1,KDM6A,SATB2,ATF5,ZFP704,BCOR,SETX
1	!	0.000049	798	299	33	0.11	0.041	GO:0044212	MF	5	transcription regulatory region DNA binding	4	AIRE,CDK12,KLF5,SRF,GATA3,RXRA,PSPC1,GRHL2,CREBBP,ETS2,SALL3,RCOR2,TCF7L2,GLI1,KLF7,NR5A2,BMI1,PAX6,MEIS2,SALL4,FOSL2,REST,POU4F2,NFYC,PKNOX2,SMAD6,HAND1,KDM6A,SATB2,ATF5,ZFP704,BCOR,SETX
1	!	0.0169	583	299	23	0.077	0.039	GO:0001012	MF	5	RNA polymerase II regulatory region DNA binding	5	AIRE,KLF5,SRF,GATA3,RXRA,ETS2,TCF7L2,GLI1,KLF7,NR5A2,BMI1,PAX6,MEIS2,FOSL2,POU4F2,NFYC,PKNOX2,SMAD6,HAND1,KDM6A,SATB2,ATF5,BCOR
1	!	0.0143	378	299	18	0.06	0.048	GO:0001159	MF	5	core promoter proximal region DNA binding	5	KLF5,SRF,GATA3,CREBBP,ETS2,TCF7L2,GLI1,KLF7,NR5A2,BMI1,PAX6,MEIS2,POU4F2,NFYC,SMAD6,HAND1,KDM6A,SATB2
1	!	0.00024	646	299	28	0.094	0.043	GO:0000976	MF	5	transcription regulatory region sequence-specific DNA binding	5	AIRE,KLF5,SRF,GATA3,RXRA,PSPC1,CREBBP,ETS2,TCF7L2,GLI1,KLF7,NR5A2,BMI1,PAX6,MEIS2,FOSL2,REST,POU4F2,NFYC,PKNOX2,SMAD6,HAND1,KDM6A,SATB2,ATF5,ZFP704,BCOR,SETX
1	!	0.0155	580	299	23	0.077	0.04	GO:0000977	MF	5	RNA polymerase II regulatory region sequence-specific DNA binding	6	AIRE,KLF5,SRF,GATA3,RXRA,ETS2,TCF7L2,GLI1,KLF7,NR5A2,BMI1,PAX6,MEIS2,FOSL2,POU4F2,NFYC,PKNOX2,SMAD6,HAND1,KDM6A,SATB2,ATF5,BCOR
1	!	0.0133	376	299	18	0.06	0.048	GO:0000987	MF	5	core promoter proximal region sequence-specific DNA binding	6	KLF5,SRF,GATA3,CREBBP,ETS2,TCF7L2,GLI1,KLF7,NR5A2,BMI1,PAX6,MEIS2,POU4F2,NFYC,SMAD6,HAND1,KDM6A,SATB2
1	!	0.00000137	13278	299	232	0.776	0.017	GO:0005488	MF	13	binding	1	NGFR,CCND2,CLCN4,AIRE,S100A6,EFNB2,JUP,NAPSA,MOV10,PEG3,BCAM,CDK12,CLCN5,CNN2,KLF5,NID1,PCYT1A,TRH,RHOX6,HTRA1,PGRMC1,RBM14,BCL2L1,ARID1A,FHL2,UBXN11,IGF2BP1,NOTCH4,SRF,GATA3,RXRA,ERBB3,MAPT,CPSF4L,DDX39B,CTGF,NUAK1,TIMP3,IRAK3,JADE2,STON2,NOVA1,PTCH1,PDE4D,PSPC1,LATS2,BMP1,DNAH5,GRHL2,WNT7B,NCKAP1L,CREBBP,PLEC,ETS2,KRT7,KRT18,PLA2G7,H2-M5,SALL3,IL17B,SLC12A2,TLE4,RCOR2,TCF7L2,TRIM8,FLNB,GLI1,DPY…
1	!	0.0000142	7962	299	158	0.528	0.02	GO:0005515	MF	13	protein binding	2	NGFR,CCND2,AIRE,S100A6,EFNB2,JUP,NAPSA,MOV10,BCAM,CDK12,CNN2,KLF5,NID1,PCYT1A,TRH,HTRA1,BCL2L1,ARID1A,FHL2,UBXN11,SRF,GATA3,RXRA,ERBB3,MAPT,DDX39B,CTGF,NUAK1,TIMP3,IRAK3,JADE2,STON2,PTCH1,PDE4D,PSPC1,BMP1,WNT7B,NCKAP1L,CREBBP,PLEC,ETS2,KRT7,KRT18,H2-M5,IL17B,SLC12A2,TLE4,RCOR2,TCF7L2,TRIM8,FLNB,GLI1,DPYSL4,NRP2,SLC40A1,CTDSP1,TRIP12,ATP2B4,SPTA1,DDR2,BMI1,PAX6,HIPK3,MEIS2,BCL2L11,DNMT3B,SALL4,VAN…
1	!	0.00358	531	299	23	0.077	0.043	GO:0008134	MF	13	transcription factor binding	3	CDK12,KLF5,FHL2,SRF,GATA3,RXRA,CREBBP,TLE4,RCOR2,TCF7L2,TRIP12,PAX6,MEIS2,SALL4,REST,TRIB1,NFYC,KCTD1,HAND1,BCOR,FEM1A,HIPK2,CCND1
1	!	0.0265	5894	299	115	0.385	0.02	GO:0043167	MF	13	ion binding	2	CLCN4,AIRE,S100A6,MOV10,PEG3,CDK12,CLCN5,KLF5,NID1,PCYT1A,FHL2,NOTCH4,GATA3,RXRA,ERBB3,CPSF4L,DDX39B,CTGF,NUAK1,TIMP3,IRAK3,JADE2,PTCH1,PDE4D,LATS2,BMP1,DNAH5,CREBBP,PLA2G7,SALL3,TRIM8,GLI1,KLF7,NRP2,CTDSP1,TRIP12,NR5A2,ATP2B4,SPTA1,DDR2,BMI1,HIPK3,DNMT3B,SALL4,MME,CYR61,RRAGD,TLN1,TRMT44,LRPAP1,REST,ANXA3,ZC3HAV1,ZYX,ADAMTS9,ZFP719,TDRD12,FGFR2,GPC4,CDKL5,RNF128,ACTA1,FHL3,ZSWIM6,LPP,INO80,BAZ1A…
1	!	0.00000529	505	299	27	0.09	0.053	GO:0003682	MF	13	chromatin binding	2	AIRE,ARID1A,SRF,GATA3,RXRA,GRHL2,CREBBP,TLE4,TCF7L2,GLI1,NR5A2,BMI1,PAX6,DNMT3B,FOSL2,REST,POU4F2,SMAD6,KDM6A,SATB2,ATF5,NCOA5,BAHD1,ZC3H12A,EPOP,TICRR,DPPA2
1	!	0.0304	44	110	5	0.045	0.114	KEGG:04340	keg	12	Hedgehog signaling pathway	1	CCND2,PTCH1,GLI1,PTCH2,CCND1
1	!	0.0439	201	110	10	0.091	0.05	KEGG:04510	keg	16	Focal adhesion	1	CCND2,FLNB,LAMC2,PDGFC,TLN1,ZYX,THBS1,DOCK1,FLNC,CCND1
1	!	0.0107	56	110	6	0.055	0.107	KEGG:05217	keg	21	Basal cell carcinoma	1	PTCH1,WNT7B,TCF7L2,GLI1,PTCH2,TCF7L1
1	!	0.000000888	143	110	14	0.127	0.098	KEGG:05206	keg	4	MicroRNAs in cancer	1	CCND2,IGF2BP1,NOTCH4,ERBB3,TIMP3,CREBBP,BMI1,BCL2L11,DNMT3B,TPM1,IRS2,THBS1,ABCB1A,CCND1
1	!	0.00313	146	110	10	0.091	0.068	KEGG:04310	keg	22	Wnt signaling pathway	1	CCND2,WNT7B,CREBBP,TCF7L2,VANGL1,INVS,GPC4,PORCN,TCF7L1,CCND1
#INFO:	PARAMETERS: organism = mmusculus
#INFO:	PARAMETERS: significant = 1
#INFO:	PARAMETERS: analytical = 1
#INFO:	PARAMETERS: sort_by_structure = 1
#INFO:	PARAMETERS: user_thr = 1.00
#INFO:	User: http
#INFO:	Host: arak-prod
#INFO:	Time: 2017-11-24 16:34:29
#INFO:	Version: r1732_e89_eg36
#WARNING:	Gene EPRN in query [1/9] is not recognized, skipping!
#WARNING:	Gene TLNRD1 in query [1/99] is not recognized, skipping!
#WARNING:	Gene LOC105246506 in query [1/106] is not recognized, skipping!
#INFO:	Effective domain size for GO: 21790, threshold 1.9e-05
#INFO:	Effective domain size for KEGG: 7801, threshold 0.000586
#INFO:
#INFO:	--- Gene names and descriptions
#INFO:
#INFO:	QUERY:	Rhox5	RHOX5	reproductive homeobox 5 [Source:NCBI gene;Acc:18617]/reproductive homeobox 5 [Source:MGI Symbol;Acc:MGI:97538]
#INFO:	QUERY:	Tagln	TAGLN	transgelin [Source:MGI Symbol;Acc:MGI:106012]
#INFO:	QUERY:	Igf2	IGF2	insulin-like growth factor 2 [Source:MGI Symbol;Acc:MGI:96434]
#INFO:	QUERY:	Sfmbt2	SFMBT2	Scm-like with four mbt domains 2 [Source:MGI Symbol;Acc:MGI:2447794]
#INFO:	QUERY:	Thbs1	THBS1	thrombospondin 1 [Source:MGI Symbol;Acc:MGI:98737]
#INFO:	QUERY:	Arl14epl	ARL14EPL	ADP-ribosylation factor-like 14 effector protein-like [Source:MGI Symbol;Acc:MGI:2685795]
#INFO:	QUERY:	Dusp27	DUSP27	dual specificity phosphatase 27 (putative) [Source:MGI Symbol;Acc:MGI:2685055]
#INFO:	QUERY:	Plekhg1	PLEKHG1	pleckstrin homology domain containing, family G (with RhoGef domain) member 1 [Source:MGI Symbol;Acc:MGI:2676551]
#INFO:	QUERY:	Eprn	N/A	N/A
#INFO:	QUERY:	Klhl13	KLHL13	kelch-like 13 [Source:MGI Symbol;Acc:MGI:1914705]
#INFO:	QUERY:	Nrp2	NRP2	neuropilin 2 [Source:MGI Symbol;Acc:MGI:1100492]
#INFO:	QUERY:	AU015836	AU015836	expressed sequence AU015836 [Source:MGI Symbol;Acc:MGI:2147954]
#INFO:	QUERY:	Pdzd2	PDZD2	PDZ domain containing 2 [Source:MGI Symbol;Acc:MGI:1922394]
#INFO:	QUERY:	Aass	AASS	aminoadipate-semialdehyde synthase [Source:MGI Symbol;Acc:MGI:1353573]
#INFO:	QUERY:	Smyd1	SMYD1	SET and MYND domain containing 1 [Source:MGI Symbol;Acc:MGI:104790]
#INFO:	QUERY:	Irs2	IRS2	insulin receptor substrate 2 [Source:MGI Symbol;Acc:MGI:109334]
#INFO:	QUERY:	Stard8	STARD8	START domain containing 8 [Source:MGI Symbol;Acc:MGI:2448556]
#INFO:	QUERY:	Gm8994	GM8994	predicted gene 8994 [Source:MGI Symbol;Acc:MGI:3644226]
#INFO:	QUERY:	Gpa33	GPA33	glycoprotein A33 (transmembrane) [Source:MGI Symbol;Acc:MGI:1891703]
#INFO:	QUERY:	Msln	MSLN	mesothelin [Source:MGI Symbol;Acc:MGI:1888992]
#INFO:	QUERY:	Rin3	RIN3	Ras and Rab interactor 3 [Source:MGI Symbol;Acc:MGI:2385708]
#INFO:	QUERY:	Manba	MANBA	mannosidase, beta A, lysosomal [Source:MGI Symbol;Acc:MGI:88175]
#INFO:	QUERY:	Cpsf4l	CPSF4L	cleavage and polyadenylation specific factor 4-like [Source:MGI Symbol;Acc:MGI:1277182]
#INFO:	QUERY:	Mme	MME	membrane metallo endopeptidase [Source:MGI Symbol;Acc:MGI:97004]
#INFO:	QUERY:	Cnn2	CNN2	calponin 2 [Source:MGI Symbol;Acc:MGI:105093]
#INFO:	QUERY:	Nynrin	NYNRIN	NYN domain and retroviral integrase containing [Source:MGI Symbol;Acc:MGI:2652872]
#INFO:	QUERY:	Erbb3	ERBB3	erb-b2 receptor tyrosine kinase 3 [Source:MGI Symbol;Acc:MGI:95411]
#INFO:	QUERY:	Myof	MYOF	myoferlin [Source:MGI Symbol;Acc:MGI:1919192]
#INFO:	QUERY:	Peg10	PEG10	paternally expressed 10 [Source:MGI Symbol;Acc:MGI:2157785]
#INFO:	QUERY:	Slc4a5	SLC4A5	solute carrier family 4, sodium bicarbonate cotransporter, member 5 [Source:MGI Symbol;Acc:MGI:2443220]
#INFO:	QUERY:	Arhgef26	ARHGEF26	Rho guanine nucleotide exchange factor (GEF) 26 [Source:MGI Symbol;Acc:MGI:1918053]
#INFO:	QUERY:	Eif4g3	EIF4G3	eukaryotic translation initiation factor 4 gamma, 3 [Source:MGI Symbol;Acc:MGI:1923935]
#INFO:	QUERY:	Arhgdib	ARHGDIB	Rho, GDP dissociation inhibitor (GDI) beta [Source:MGI Symbol;Acc:MGI:101940]
#INFO:	QUERY:	Tenm4	TENM4	teneurin transmembrane protein 4 [Source:MGI Symbol;Acc:MGI:2447063]
#INFO:	QUERY:	Htra1	HTRA1	HtrA serine peptidase 1 [Source:MGI Symbol;Acc:MGI:1929076]
#INFO:	QUERY:	Meis2	MEIS2	Meis homeobox 2 [Source:MGI Symbol;Acc:MGI:108564]
#INFO:	QUERY:	AU018091	AC245272.3/AU018091	expressed sequence AU018091 [Source:MGI Symbol;Acc:MGI:2142124]
#INFO:	QUERY:	C1qtnf9	C1QTNF9	C1q and tumor necrosis factor related protein 9 [Source:MGI Symbol;Acc:MGI:3045252]
#INFO:	QUERY:	Tnfrsf21	TNFRSF21	tumor necrosis factor receptor superfamily, member 21 [Source:MGI Symbol;Acc:MGI:2151075]
#INFO:	QUERY:	4933402E13Rik	4933402E13RIK	RIKEN cDNA 4933402E13 gene [Source:MGI Symbol;Acc:MGI:1921687]
#INFO:	QUERY:	Tinagl1	TINAGL1	tubulointerstitial nephritis antigen-like 1 [Source:MGI Symbol;Acc:MGI:2137617]
#INFO:	QUERY:	Rhox6	RHOX6	reproductive homeobox 6 [Source:NCBI gene;Acc:19202]/reproductive homeobox 6 [Source:MGI Symbol;Acc:MGI:1202888]
#INFO:	QUERY:	Gli1	GLI1	GLI-Kruppel family member GLI1 [Source:MGI Symbol;Acc:MGI:95727]
#INFO:	QUERY:	H2-M5	H2-M5	histocompatibility 2, M region locus 5 [Source:MGI Symbol;Acc:MGI:95917]
#INFO:	QUERY:	Krt42	KRT42	keratin 42 [Source:MGI Symbol;Acc:MGI:1915489]
#INFO:	QUERY:	Urgcp	URGCP	upregulator of cell proliferation [Source:MGI Symbol;Acc:MGI:1919296]
#INFO:	QUERY:	Gjb3	GJB3	gap junction protein, beta 3 [Source:MGI Symbol;Acc:MGI:95721]
#INFO:	QUERY:	Acta2	ACTA2	actin, alpha 2, smooth muscle, aorta [Source:MGI Symbol;Acc:MGI:87909]
#INFO:	QUERY:	Nckap1l	NCKAP1L	NCK associated protein 1 like [Source:MGI Symbol;Acc:MGI:1926063]
#INFO:	QUERY:	Csrnp1	CSRNP1	cysteine-serine-rich nuclear protein 1 [Source:MGI Symbol;Acc:MGI:2387989]
#INFO:	QUERY:	Zic2	ZIC2	zinc finger protein of the cerebellum 2 [Source:MGI Symbol;Acc:MGI:106679]
#INFO:	QUERY:	Tmprss5	TMPRSS5	transmembrane protease, serine 5 (spinesin) [Source:MGI Symbol;Acc:MGI:1933407]
#INFO:	QUERY:	Notch4	NOTCH4	notch 4 [Source:MGI Symbol;Acc:MGI:107471]
#INFO:	QUERY:	Sall3	SALL3	sal-like 3 (Drosophila) [Source:MGI Symbol;Acc:MGI:109295]
#INFO:	QUERY:	Zfp607b	ZFP607B	zinc finger protein 607B [Source:MGI Symbol;Acc:MGI:2148237]
#INFO:	QUERY:	Ttn	TTN	titin [Source:MGI Symbol;Acc:MGI:98864]
#INFO:	QUERY:	Bcat1	BCAT1	branched chain aminotransferase 1, cytosolic [Source:MGI Symbol;Acc:MGI:104861]
#INFO:	QUERY:	Lax1	LAX1	lymphocyte transmembrane adaptor 1 [Source:MGI Symbol;Acc:MGI:2443362]
#INFO:	QUERY:	Wdfy3	WDFY3	WD repeat and FYVE domain containing 3 [Source:MGI Symbol;Acc:MGI:1096875]
#INFO:	QUERY:	Krt18	KRT18	keratin 18 [Source:MGI Symbol;Acc:MGI:96692]
#INFO:	QUERY:	Pdgfc	PDGFC	platelet-derived growth factor, C polypeptide [Source:MGI Symbol;Acc:MGI:1859631]
#INFO:	QUERY:	Mov10	MOV10	Moloney leukemia virus 10 [Source:MGI Symbol;Acc:MGI:97054]
#INFO:	QUERY:	Vgll3	VGLL3	vestigial like family member 3 [Source:MGI Symbol;Acc:MGI:1920819]
#INFO:	QUERY:	Zfp704	ZFP704	zinc finger protein 704 [Source:MGI Symbol;Acc:MGI:2180715]
#INFO:	QUERY:	Wdr45	WDR45	WD repeat domain 45 [Source:MGI Symbol;Acc:MGI:1859606]
#INFO:	QUERY:	Gpat3	GPAT3	glycerol-3-phosphate acyltransferase 3 [Source:MGI Symbol;Acc:MGI:3603816]
#INFO:	QUERY:	Klf5	KLF5	Kruppel-like factor 5 [Source:MGI Symbol;Acc:MGI:1338056]
#INFO:	QUERY:	Calcoco2	CALCOCO2	calcium binding and coiled-coil domain 2 [Source:MGI Symbol;Acc:MGI:1343177]
#INFO:	QUERY:	Satb2	SATB2	special AT-rich sequence binding protein 2 [Source:MGI Symbol;Acc:MGI:2679336]
#INFO:	QUERY:	Brpf3	BRPF3	bromodomain and PHD finger containing, 3 [Source:MGI Symbol;Acc:MGI:2146836]
#INFO:	QUERY:	Nav2	NAV2	neuron navigator 2 [Source:MGI Symbol;Acc:MGI:2183691]
#INFO:	QUERY:	Lpp	LPP	LIM domain containing preferred translocation partner in lipoma [Source:MGI Symbol;Acc:MGI:2441849]
#INFO:	QUERY:	Spta1	SPTA1	spectrin alpha, erythrocytic 1 [Source:MGI Symbol;Acc:MGI:98385]
#INFO:	QUERY:	D1Pas1	D1PAS1	DNA segment, Chr 1, Pasteur Institute 1 [Source:MGI Symbol;Acc:MGI:91842]
#INFO:	QUERY:	Pou4f2	POU4F2	POU domain, class 4, transcription factor 2 [Source:MGI Symbol;Acc:MGI:102524]
#INFO:	QUERY:	Nup62cl	NUP62CL	nucleoporin 62 C-terminal like [Source:MGI Symbol;Acc:MGI:2685565]
#INFO:	QUERY:	Ticrr	TICRR	TOPBP1-interacting checkpoint and replication regulator [Source:MGI Symbol;Acc:MGI:1924261]
#INFO:	QUERY:	Sag	SAG	S-antigen, retina and pineal gland (arrestin) [Source:MGI Symbol;Acc:MGI:98227]
#INFO:	QUERY:	Zc3hav1	ZC3HAV1	zinc finger CCCH type, antiviral 1 [Source:MGI Symbol;Acc:MGI:1926031]
#INFO:	QUERY:	Gm21761	GM21761	predicted gene, 21761 [Source:MGI Symbol;Acc:MGI:5433925]
#INFO:	QUERY:	Ptch1	PTCH1	patched 1 [Source:MGI Symbol;Acc:MGI:105373]
#INFO:	QUERY:	Lrrn4	LRRN4	leucine rich repeat neuronal 4 [Source:MGI Symbol;Acc:MGI:2445154]
#INFO:	QUERY:	Rnf128	RNF128	ring finger protein 128 [Source:MGI Symbol;Acc:MGI:1914139]
#INFO:	QUERY:	Krt7	KRT7	keratin 7 [Source:MGI Symbol;Acc:MGI:96704]
#INFO:	QUERY:	Lamc2	LAMC2	laminin, gamma 2 [Source:MGI Symbol;Acc:MGI:99913]
#INFO:	QUERY:	Limch1	LIMCH1	LIM and calponin homology domains 1 [Source:MGI Symbol;Acc:MGI:1924819]
#INFO:	QUERY:	Trh	TRH	thyrotropin releasing hormone [Source:MGI Symbol;Acc:MGI:98823]
#INFO:	QUERY:	Zyx	ZYX	zyxin [Source:MGI Symbol;Acc:MGI:103072]
#INFO:	QUERY:	Ston2	STON2	stonin 2 [Source:MGI Symbol;Acc:MGI:1918272]
#INFO:	QUERY:	Gprc5a	GPRC5A	G protein-coupled receptor, family C, group 5, member A [Source:MGI Symbol;Acc:MGI:1891250]
#INFO:	QUERY:	Sptan1	SPTAN1	spectrin alpha, non-erythrocytic 1 [Source:MGI Symbol;Acc:MGI:98386]
#INFO:	QUERY:	Rhox9	RHOX9	reproductive homeobox 9 [Source:NCBI gene;Acc:104384]/reproductive homeobox 9 [Source:MGI Symbol;Acc:MGI:1890128]
#INFO:	QUERY:	Fhl2	FHL2	four and a half LIM domains 2 [Source:MGI Symbol;Acc:MGI:1338762]
#INFO:	QUERY:	Ptch2	PTCH2	patched 2 [Source:MGI Symbol;Acc:MGI:1095405]
#INFO:	QUERY:	Zfp668	ZFP668	zinc finger protein 668 [Source:MGI Symbol;Acc:MGI:2442943]
#INFO:	QUERY:	Gpcpd1	GPCPD1	glycerophosphocholine phosphodiesterase 1 [Source:MGI Symbol;Acc:MGI:104898]
#INFO:	QUERY:	Vangl1	VANGL1	vang-like 1 (van gogh, Drosophila) [Source:MGI Symbol;Acc:MGI:2159344]
#INFO:	QUERY:	Hip1	HIP1	huntingtin interacting protein 1 [Source:MGI Symbol;Acc:MGI:1099804]
#INFO:	QUERY:	Tlnrd1	N/A	N/A
#INFO:	QUERY:	Tpm1	TPM1	tropomyosin 1, alpha [Source:MGI Symbol;Acc:MGI:98809]
#INFO:	QUERY:	Porcn	PORCN	porcupine homolog (Drosophila) [Source:MGI Symbol;Acc:MGI:1890212]
#INFO:	QUERY:	Zbtb2	ZBTB2	zinc finger and BTB domain containing 2 [Source:MGI Symbol;Acc:MGI:2685949]
#INFO:	QUERY:	Stk35	STK35	serine/threonine kinase 35 [Source:MGI Symbol;Acc:MGI:1914583]
#INFO:	QUERY:	Tdpoz4	TDPOZ4	TD and POZ domain containing 4 [Source:MGI Symbol;Acc:MGI:3027904]
#INFO:	QUERY:	Arrdc3	ARRDC3	arrestin domain containing 3 [Source:MGI Symbol;Acc:MGI:2145242]
#INFO:	QUERY:	LOC105246506	N/A	N/A
#INFO:	QUERY:	Bcor	BCOR	BCL6 interacting corepressor [Source:MGI Symbol;Acc:MGI:1918708]
#INFO:	QUERY:	Pla2g4e	PLA2G4E	phospholipase A2, group IVE [Source:MGI Symbol;Acc:MGI:1919144]
#INFO:	QUERY:	Sall4	SALL4	sal-like 4 (Drosophila) [Source:MGI Symbol;Acc:MGI:2139360]
#INFO:	QUERY:	Flnb	FLNB	filamin, beta [Source:MGI Symbol;Acc:MGI:2446089]
#INFO:	QUERY:	Acsm4	ACSM4	acyl-CoA synthetase medium-chain family member 4 [Source:MGI Symbol;Acc:MGI:2681844]
#INFO:	QUERY:	Dsp	DSP	desmoplakin [Source:MGI Symbol;Acc:MGI:109611]
#INFO:	QUERY:	Ints6	INTS6	integrator complex subunit 6 [Source:MGI Symbol;Acc:MGI:1202397]
#INFO:	QUERY:	Peg3	PEG3	paternally expressed 3 [Source:MGI Symbol;Acc:MGI:104748]
#INFO:	QUERY:	C77370	C77370	expressed sequence C77370 [Source:MGI Symbol;Acc:MGI:2148050]
#INFO:	QUERY:	Ctdsp1	CTDSP1	CTD (carboxy-terminal domain, RNA polymerase II, polypeptide A) small phosphatase 1 [Source:MGI Symbol;Acc:MGI:2654470]
#INFO:	QUERY:	Tcf7l1	TCF7L1	transcription factor 7 like 1 (T cell specific, HMG box) [Source:MGI Symbol;Acc:MGI:1202876]
#INFO:	QUERY:	Pgrmc1	PGRMC1	progesterone receptor membrane component 1 [Source:MGI Symbol;Acc:MGI:1858305]
#INFO:	QUERY:	Pspc1	PSPC1	paraspeckle protein 1 [Source:MGI Symbol;Acc:MGI:1913895]
#INFO:	QUERY:	Fbxo15	FBXO15	F-box protein 15 [Source:MGI Symbol;Acc:MGI:1354755]
#INFO:	QUERY:	Kirrel	KIRREL	kin of IRRE like (Drosophila) [Source:MGI Symbol;Acc:MGI:1891396]
#INFO:	QUERY:	Napsa	NAPSA	napsin A aspartic peptidase [Source:MGI Symbol;Acc:MGI:109365]
#INFO:	QUERY:	Cacna1s	CACNA1S	calcium channel, voltage-dependent, L type, alpha 1S subunit [Source:MGI Symbol;Acc:MGI:88294]
#INFO:	QUERY:	Zscan4a	ZSCAN4A	zinc finger and SCAN domain containing 4A [Source:MGI Symbol;Acc:MGI:3708481]
#INFO:	QUERY:	Slc40a1	SLC40A1	solute carrier family 40 (iron-regulated transporter), member 1 [Source:MGI Symbol;Acc:MGI:1315204]
#INFO:	QUERY:	Hipk3	HIPK3	homeodomain interacting protein kinase 3 [Source:MGI Symbol;Acc:MGI:1314882]
#INFO:	QUERY:	Bcam	BCAM	basal cell adhesion molecule [Source:MGI Symbol;Acc:MGI:1929940]
#INFO:	QUERY:	Mapt	MAPT	microtubule-associated protein tau [Source:MGI Symbol;Acc:MGI:97180]
#INFO:	QUERY:	Ccnd2	CCND2	cyclin D2 [Source:MGI Symbol;Acc:MGI:88314]
#INFO:	QUERY:	Trip12	TRIP12	thyroid hormone receptor interactor 12 [Source:MGI Symbol;Acc:MGI:1309481]
#INFO:	QUERY:	Acta1	ACTA1	actin, alpha 1, skeletal muscle [Source:MGI Symbol;Acc:MGI:87902]
#INFO:	QUERY:	Epop	EPOP	elongin BC and polycomb repressive complex 2 associated protein [Source:MGI Symbol;Acc:MGI:2143991]
#INFO:	QUERY:	Plekhh1	PLEKHH1	pleckstrin homology domain containing, family H (with MyTH4 domain) member 1 [Source:MGI Symbol;Acc:MGI:2144989]
#INFO:	QUERY:	Ets2	ETS2	E26 avian leukemia oncogene 2, 3' domain [Source:MGI Symbol;Acc:MGI:95456]
#INFO:	QUERY:	Trmt44	TRMT44	tRNA methyltransferase 44 [Source:MGI Symbol;Acc:MGI:1926140]
#INFO:	QUERY:	Fam169b	FAM169B	family with sequence similarity 169, member B [Source:MGI Symbol;Acc:MGI:3644026]
#INFO:	QUERY:	Jup	JUP	junction plakoglobin [Source:MGI Symbol;Acc:MGI:96650]
#INFO:	QUERY:	Cited4	CITED4	Cbp/p300-interacting transactivator, with Glu/Asp-rich carboxy-terminal domain, 4 [Source:MGI Symbol;Acc:MGI:1861694]
#INFO:	QUERY:	Lrrc15	LRRC15	leucine rich repeat containing 15 [Source:MGI Symbol;Acc:MGI:1921738]
#INFO:	QUERY:	Plekhf2	PLEKHF2	pleckstrin homology domain containing, family F (with FYVE domain) member 2 [Source:MGI Symbol;Acc:MGI:1919051]
#INFO:	QUERY:	Ngfr	NGFR	nerve growth factor receptor (TNFR superfamily, member 16) [Source:MGI Symbol;Acc:MGI:97323]
#INFO:	QUERY:	Nid1	NID1	nidogen 1 [Source:MGI Symbol;Acc:MGI:97342]
#INFO:	QUERY:	Tspan32	TSPAN32	tetraspanin 32 [Source:MGI Symbol;Acc:MGI:1350360]
#INFO:	QUERY:	Adamts9	ADAMTS9	a disintegrin-like and metallopeptidase (reprolysin type) with thrombospondin type 1 motif, 9 [Source:MGI Symbol;Acc:MGI:1916320]
#INFO:	QUERY:	Mfsd12	MFSD12	major facilitator superfamily domain containing 12 [Source:MGI Symbol;Acc:MGI:3604804]
#INFO:	QUERY:	Tmcc3	TMCC3	transmembrane and coiled coil domains 3 [Source:MGI Symbol;Acc:MGI:2442900]
#INFO:	QUERY:	Igf2bp1	IGF2BP1	insulin-like growth factor 2 mRNA binding protein 1 [Source:MGI Symbol;Acc:MGI:1890357]
#INFO:	QUERY:	Rxra	RXRA	retinoid X receptor alpha [Source:MGI Symbol;Acc:MGI:98214]
#INFO:	QUERY:	Bcl2l1	BCL2L1	BCL2-like 1 [Source:MGI Symbol;Acc:MGI:88139]
#INFO:	QUERY:	Plaur	PLAUR	plasminogen activator, urokinase receptor [Source:MGI Symbol;Acc:MGI:97612]
#INFO:	QUERY:	Aard	AARD	alanine and arginine rich domain containing protein [Source:MGI Symbol;Acc:MGI:2181621]
#INFO:	QUERY:	Zfp36l2	ZFP36L2	zinc finger protein 36, C3H type-like 2 [Source:MGI Symbol;Acc:MGI:107945]
#INFO:	QUERY:	Zfp532	ZFP532	zinc finger protein 532 [Source:MGI Symbol;Acc:MGI:3036282]
#INFO:	QUERY:	Aqp3	AQP3	aquaporin 3 [Source:MGI Symbol;Acc:MGI:1333777]
#INFO:	QUERY:	Myadm	MYADM	myeloid-associated differentiation marker [Source:MGI Symbol;Acc:MGI:1355332]
#INFO:	QUERY:	Ddx39b	DDX39B	DEAD (Asp-Glu-Ala-Asp) box polypeptide 39B [Source:MGI Symbol;Acc:MGI:99240]
#INFO:	QUERY:	Rcor2	RCOR2	REST corepressor 2 [Source:MGI Symbol;Acc:MGI:1859854]
#INFO:	QUERY:	Arid1a	ARID1A	AT rich interactive domain 1A (SWI-like) [Source:MGI Symbol;Acc:MGI:1935147]
#INFO:	QUERY:	BC024978	BC024978	cDNA sequence BC024978 [Source:MGI Symbol;Acc:MGI:3041247]
#INFO:	QUERY:	Irak3	IRAK3	interleukin-1 receptor-associated kinase 3 [Source:MGI Symbol;Acc:MGI:1921164]
#INFO:	QUERY:	Zc3h12a	ZC3H12A	zinc finger CCCH type containing 12A [Source:MGI Symbol;Acc:MGI:2385891]
#INFO:	QUERY:	Fgfr2	FGFR2	fibroblast growth factor receptor 2 [Source:MGI Symbol;Acc:MGI:95523]
#INFO:	QUERY:	Zfp961	ZFP961	zinc finger protein 961 [Source:MGI Symbol;Acc:MGI:3583954]
#INFO:	QUERY:	Smad6	SMAD6	SMAD family member 6 [Source:MGI Symbol;Acc:MGI:1336883]
#INFO:	QUERY:	AI661453	AI661453	expressed sequence AI661453 [Source:MGI Symbol;Acc:MGI:2146908]
#INFO:	QUERY:	Bahd1	BAHD1	bromo adjacent homology domain containing 1 [Source:MGI Symbol;Acc:MGI:2139371]
#INFO:	QUERY:	Dock5	DOCK5	dedicator of cytokinesis 5 [Source:MGI Symbol;Acc:MGI:2652871]
#INFO:	QUERY:	Card10	CARD10	caspase recruitment domain family, member 10 [Source:MGI Symbol;Acc:MGI:2146012]
#INFO:	QUERY:	Ddr2	DDR2	discoidin domain receptor family, member 2 [Source:MGI Symbol;Acc:MGI:1345277]
#INFO:	QUERY:	Ino80	INO80	INO80 complex subunit [Source:MGI Symbol;Acc:MGI:1915392]
#INFO:	QUERY:	Tln1	TLN1	talin 1 [Source:MGI Symbol;Acc:MGI:1099832]
#INFO:	QUERY:	Tmem64	TMEM64	transmembrane protein 64 [Source:MGI Symbol;Acc:MGI:2140359]
#INFO:	QUERY:	Nuak1	NUAK1	NUAK family, SNF1-like kinase, 1 [Source:MGI Symbol;Acc:MGI:1925226]
#INFO:	QUERY:	Klk11	KLK11	kallikrein related-peptidase 11 [Source:MGI Symbol;Acc:MGI:1929977]
#INFO:	QUERY:	Srf	SRF	serum response factor [Source:MGI Symbol;Acc:MGI:106658]
#INFO:	QUERY:	Bmi1	BMI1	Bmi1 polycomb ring finger oncogene [Source:MGI Symbol;Acc:MGI:88174]
#INFO:	QUERY:	Flnc	FLNC	filamin C, gamma [Source:MGI Symbol;Acc:MGI:95557]
#INFO:	QUERY:	Clcn5	CLCN5	chloride channel, voltage-sensitive 5 [Source:MGI Symbol;Acc:MGI:99486]
#INFO:	QUERY:	Jade2	JADE2	jade family PHD finger 2 [Source:MGI Symbol;Acc:MGI:1924151]
#INFO:	QUERY:	Aire	AIRE	autoimmune regulator (autoimmune polyendocrinopathy candidiasis ectodermal dystrophy) [Source:MGI Symbol;Acc:MGI:1338803]
#INFO:	QUERY:	Tlr5	TLR5	toll-like receptor 5 [Source:MGI Symbol;Acc:MGI:1858171]
#INFO:	QUERY:	Klhl21	KLHL21	kelch-like 21 [Source:MGI Symbol;Acc:MGI:1919288]
#INFO:	QUERY:	Dock1	DOCK1	dedicator of cytokinesis 1 [Source:MGI Symbol;Acc:MGI:2429765]
#INFO:	QUERY:	Zfp553	ZFP553	zinc finger protein 553 [Source:MGI Symbol;Acc:MGI:2384725]
#INFO:	QUERY:	Fam83h	FAM83H	family with sequence similarity 83, member H [Source:MGI Symbol;Acc:MGI:2145900]
#INFO:	QUERY:	Lrpap1	LRPAP1	low density lipoprotein receptor-related protein associated protein 1 [Source:MGI Symbol;Acc:MGI:96829]
#INFO:	QUERY:	Dhrsx	DHRSX	dehydrogenase/reductase SDR family member on chromosome X homolog [Source:RefSeq peptide;Acc:NP_001028498]
#INFO:	QUERY:	Anxa3	ANXA3	annexin A3 [Source:MGI Symbol;Acc:MGI:1201378]
#INFO:	QUERY:	Mb21d2	MB21D2	Mab-21 domain containing 2 [Source:MGI Symbol;Acc:MGI:1917028]
#INFO:	QUERY:	3830417A13Rik	3830417A13RIK	RIKEN cDNA 3830417A13 gene [Source:MGI Symbol;Acc:MGI:1917946]
#INFO:	QUERY:	Baz1a	BAZ1A	bromodomain adjacent to zinc finger domain 1A [Source:MGI Symbol;Acc:MGI:1309478]
#INFO:	QUERY:	Hand1	HAND1	heart and neural crest derivatives expressed transcript 1 [Source:MGI Symbol;Acc:MGI:103577]
#INFO:	QUERY:	Ctgf	CTGF	connective tissue growth factor [Source:MGI Symbol;Acc:MGI:95537]
#INFO:	QUERY:	Sema4b	SEMA4B	sema domain, immunoglobulin domain (Ig), transmembrane domain (TM) and short cytoplasmic domain, (semaphorin) 4B [Source:MGI Symbol;Acc:MGI:107559]
#INFO:	QUERY:	Setx	SETX	senataxin [Source:MGI Symbol;Acc:MGI:2443480]
#INFO:	QUERY:	Platr7	PLATR7	pluripotency associated transcript 7 [Source:MGI Symbol;Acc:MGI:3045387]
#INFO:	QUERY:	Adap1	ADAP1	ArfGAP with dual PH domains 1 [Source:MGI Symbol;Acc:MGI:2442201]
#INFO:	QUERY:	Dpysl4	DPYSL4/AC174642.1	dihydropyrimidinase-like 4 [Source:MGI Symbol;Acc:MGI:1349764]
#INFO:	QUERY:	Kdm6a	KDM6A	lysine (K)-specific demethylase 6A [Source:MGI Symbol;Acc:MGI:1095419]
#INFO:	QUERY:	Tanc2	TANC2	tetratricopeptide repeat, ankyrin repeat and coiled-coil containing 2 [Source:MGI Symbol;Acc:MGI:2444121]
#INFO:	QUERY:	Dppa2	DPPA2	developmental pluripotency associated 2 [Source:MGI Symbol;Acc:MGI:2157523]
#INFO:	QUERY:	1700061G19Rik	1700061G19RIK	RIKEN cDNA 1700061G19 gene [Source:MGI Symbol;Acc:MGI:1925875]
#INFO:	QUERY:	Trim8	TRIM8	tripartite motif-containing 8 [Source:MGI Symbol;Acc:MGI:1933302]
#INFO:	QUERY:	Trib1	TRIB1	tribbles pseudokinase 1 [Source:MGI Symbol;Acc:MGI:2443397]
#INFO:	QUERY:	Arid1b	ARID1B	AT rich interactive domain 1B (SWI-like) [Source:MGI Symbol;Acc:MGI:1926129]
#INFO:	QUERY:	Hipk2	HIPK2	homeodomain interacting protein kinase 2 [Source:MGI Symbol;Acc:MGI:1314872]
#INFO:	QUERY:	Capn6	CAPN6	calpain 6 [Source:MGI Symbol;Acc:MGI:1100850]
#INFO:	QUERY:	Lin28a	LIN28A	lin-28 homolog A (C. elegans) [Source:MGI Symbol;Acc:MGI:1890546]
#INFO:	QUERY:	Klk10	KLK10	kallikrein related-peptidase 10 [Source:MGI Symbol;Acc:MGI:1916790]
#INFO:	QUERY:	Mapk1ip1l	MAPK1IP1L	mitogen-activated protein kinase 1 interacting protein 1-like [Source:MGI Symbol;Acc:MGI:2444022]
#INFO:	QUERY:	Vstm5	VSTM5	V-set and transmembrane domain containing 5 [Source:MGI Symbol;Acc:MGI:1916387]
#INFO:	QUERY:	Shroom2	SHROOM2	shroom family member 2 [Source:MGI Symbol;Acc:MGI:107194]
#INFO:	QUERY:	Rragd	RRAGD	Ras-related GTP binding D [Source:MGI Symbol;Acc:MGI:1098604]
#INFO:	QUERY:	Tcf7l2	TCF7L2	transcription factor 7 like 2, T cell specific, HMG box [Source:MGI Symbol;Acc:MGI:1202879]
#INFO:	QUERY:	Zfp213	ZFP213	zinc finger protein 213 [Source:MGI Symbol;Acc:MGI:3053094]
#INFO:	QUERY:	Ubxn11	UBXN11	UBX domain protein 11 [Source:MGI Symbol;Acc:MGI:1914836]
#INFO:	QUERY:	2200002D01Rik	2200002D01RIK	RIKEN cDNA 2200002D01 gene [Source:MGI Symbol;Acc:MGI:1919525]
#INFO:	QUERY:	Rest	REST	RE1-silencing transcription factor [Source:MGI Symbol;Acc:MGI:104897]
#INFO:	QUERY:	Mcf2	MCF2	mcf.2 transforming sequence [Source:MGI Symbol;Acc:MGI:96932]
#INFO:	QUERY:	Crebbp	CREBBP	CREB binding protein [Source:MGI Symbol;Acc:MGI:1098280]
#INFO:	QUERY:	Bcl2l11	BCL2L11	BCL2-like 11 (apoptosis facilitator) [Source:MGI Symbol;Acc:MGI:1197519]
#INFO:	QUERY:	S100a6	S100A6	S100 calcium binding protein A6 (calcyclin) [Source:MGI Symbol;Acc:MGI:1339467]
#INFO:	QUERY:	Ccnd1	CCND1	cyclin D1 [Source:MGI Symbol;Acc:MGI:88313]
#INFO:	QUERY:	Dnmt3b	DNMT3B	DNA methyltransferase 3B [Source:MGI Symbol;Acc:MGI:1261819]
#INFO:	QUERY:	Slx4ip	SLX4IP	SLX4 interacting protein [Source:MGI Symbol;Acc:MGI:1921493]
#INFO:	QUERY:	Ncoa5	NCOA5	nuclear receptor coactivator 5 [Source:MGI Symbol;Acc:MGI:2385165]
#INFO:	QUERY:	Armc5	ARMC5	armadillo repeat containing 5 [Source:MGI Symbol;Acc:MGI:2384586]
#INFO:	QUERY:	Pde4d	PDE4D	phosphodiesterase 4D, cAMP specific [Source:MGI Symbol;Acc:MGI:99555]
#INFO:	QUERY:	Grhl2	GRHL2	grainyhead-like 2 (Drosophila) [Source:MGI Symbol;Acc:MGI:2182543]
#INFO:	QUERY:	Pknox2	PKNOX2	Pbx/knotted 1 homeobox 2 [Source:MGI Symbol;Acc:MGI:2445415]
#INFO:	QUERY:	Scube3	SCUBE3	signal peptide, CUB domain, EGF-like 3 [Source:MGI Symbol;Acc:MGI:3045253]
#INFO:	QUERY:	Klf7	KLF7	Kruppel-like factor 7 (ubiquitous) [Source:MGI Symbol;Acc:MGI:1935151]
#INFO:	QUERY:	Slc12a2	SLC12A2	solute carrier family 12, member 2 [Source:MGI Symbol;Acc:MGI:101924]
#INFO:	QUERY:	Ankrd45	ANKRD45	ankyrin repeat domain 45 [Source:MGI Symbol;Acc:MGI:1921094]
#INFO:	QUERY:	Plekhg2	PLEKHG2	pleckstrin homology domain containing, family G (with RhoGef domain) member 2 [Source:MGI Symbol;Acc:MGI:2141874]
#INFO:	QUERY:	Chpf2	CHPF2	chondroitin polymerizing factor 2 [Source:MGI Symbol;Acc:MGI:1917522]
#INFO:	QUERY:	Clca3b	CLCA3B	chloride channel accessory 3B [Source:MGI Symbol;Acc:MGI:2181989]
#INFO:	QUERY:	Nfyc	NFYC	nuclear transcription factor-Y gamma [Source:MGI Symbol;Acc:MGI:107901]
#INFO:	QUERY:	Adgrl2	ADGRL2	adhesion G protein-coupled receptor L2 [Source:MGI Symbol;Acc:MGI:2139714]
#INFO:	QUERY:	Invs	INVS	inversin [Source:MGI Symbol;Acc:MGI:1335082]
#INFO:	QUERY:	Wnt7b	WNT7B	wingless-type MMTV integration site family, member 7B [Source:MGI Symbol;Acc:MGI:98962]
#INFO:	QUERY:	Pcyt1a	PCYT1A	phosphate cytidylyltransferase 1, choline, alpha isoform [Source:MGI Symbol;Acc:MGI:88557]
#INFO:	QUERY:	Kctd1	KCTD1	potassium channel tetramerisation domain containing 1 [Source:MGI Symbol;Acc:MGI:1918269]
#INFO:	QUERY:	Rbm14	RBM14	RNA binding motif protein 14 [Source:MGI Symbol;Acc:MGI:1929092]
#INFO:	QUERY:	Atp2b4	ATP2B4	ATPase, Ca++ transporting, plasma membrane 4 [Source:MGI Symbol;Acc:MGI:88111]
#INFO:	QUERY:	Gphn	GPHN	gephyrin [Source:MGI Symbol;Acc:MGI:109602]
#INFO:	QUERY:	Plec	PLEC	plectin [Source:MGI Symbol;Acc:MGI:1277961]
#INFO:	QUERY:	Atf5	ATF5	activating transcription factor 5 [Source:MGI Symbol;Acc:MGI:2141857]
#INFO:	QUERY:	Exoc8	EXOC8	exocyst complex component 8 [Source:MGI Symbol;Acc:MGI:2142527]
#INFO:	QUERY:	Tle4	TLE4	transducin-like enhancer of split 4 [Source:MGI Symbol;Acc:MGI:104633]
#INFO:	QUERY:	Tdrd12	TDRD12	tudor domain containing 12 [Source:MGI Symbol;Acc:MGI:1919231]
#INFO:	QUERY:	Zswim6	ZSWIM6	zinc finger SWIM-type containing 6 [Source:MGI Symbol;Acc:MGI:1914513]
#INFO:	QUERY:	Azin1	AZIN1	antizyme inhibitor 1 [Source:MGI Symbol;Acc:MGI:1859169]
#INFO:	QUERY:	Clcn4	CLCN4	chloride channel, voltage-sensitive 4 [Source:MGI Symbol;Acc:MGI:104571]
#INFO:	QUERY:	Zfp352	ZFP352	zinc finger protein 352 [Source:MGI Symbol;Acc:MGI:2387418]
#INFO:	QUERY:	Krt8	KRT8	keratin 8 [Source:MGI Symbol;Acc:MGI:96705]
#INFO:	QUERY:	Endod1	ENDOD1	endonuclease domain containing 1 [Source:MGI Symbol;Acc:MGI:1919196]
#INFO:	QUERY:	Abcb1a	ABCB1A	ATP-binding cassette, sub-family B (MDR/TAP), member 1A [Source:MGI Symbol;Acc:MGI:97570]
#INFO:	QUERY:	Foxi3	FOXI3	forkhead box I3 [Source:MGI Symbol;Acc:MGI:3511278]
#INFO:	QUERY:	Lad1	LAD1	ladinin [Source:MGI Symbol;Acc:MGI:109343]
#INFO:	QUERY:	Nr5a2	NR5A2	nuclear receptor subfamily 5, group A, member 2 [Source:MGI Symbol;Acc:MGI:1346834]
#INFO:	QUERY:	Bmp8a	BMP8A	bone morphogenetic protein 8a [Source:MGI Symbol;Acc:MGI:104515]
#INFO:	QUERY:	Cd3eap	CD3EAP	CD3E antigen, epsilon polypeptide associated protein [Source:MGI Symbol;Acc:MGI:1917583]
#INFO:	QUERY:	Slc26a2	SLC26A2	solute carrier family 26 (sulfate transporter), member 2 [Source:MGI Symbol;Acc:MGI:892977]
#INFO:	QUERY:	Phldb1	PHLDB1	pleckstrin homology like domain, family B, member 1 [Source:MGI Symbol;Acc:MGI:2143230]
#INFO:	QUERY:	Fem1a	FEM1A	feminization 1 homolog a (C. elegans) [Source:MGI Symbol;Acc:MGI:1335089]
#INFO:	QUERY:	Nrk	NRK	Nik related kinase [Source:MGI Symbol;Acc:MGI:1351326]
#INFO:	QUERY:	Dgkeos	DGKEOS	diacylglycerol kinase, epsilon, opposite strand [Source:MGI Symbol;Acc:MGI:3041185]
#INFO:	QUERY:	Zdhhc4	ZDHHC4	zinc finger, DHHC domain containing 4 [Source:MGI Symbol;Acc:MGI:1920131]
#INFO:	QUERY:	Cdk12	CDK12	cyclin-dependent kinase 12 [Source:MGI Symbol;Acc:MGI:1098802]
#INFO:	QUERY:	9430038I01Rik	9430038I01RIK	RIKEN cDNA 9430038I01 gene [Source:MGI Symbol;Acc:MGI:1924502]
#INFO:	QUERY:	Trim16	TRIM16	tripartite motif-containing 16 [Source:MGI Symbol;Acc:MGI:2137356]
#INFO:	QUERY:	Prag1	PRAG1	PEAK1 related kinase activating pseudokinase 1 [Source:MGI Symbol;Acc:MGI:1196223]
#INFO:	QUERY:	Esam	ESAM	endothelial cell-specific adhesion molecule [Source:MGI Symbol;Acc:MGI:1916774]
#INFO:	QUERY:	Ddx58	DDX58	DEAD (Asp-Glu-Ala-Asp) box polypeptide 58 [Source:MGI Symbol;Acc:MGI:2442858]
#INFO:	QUERY:	Fosl2	FOSL2	fos-like antigen 2 [Source:MGI Symbol;Acc:MGI:102858]
#INFO:	QUERY:	Fhl3	FHL3	four and a half LIM domains 3 [Source:MGI Symbol;Acc:MGI:1341092]
#INFO:	QUERY:	Timp3	TIMP3	tissue inhibitor of metalloproteinase 3 [Source:MGI Symbol;Acc:MGI:98754]
#INFO:	QUERY:	B3gnt5	B3GNT5	UDP-GlcNAc:betaGal beta-1,3-N-acetylglucosaminyltransferase 5 [Source:MGI Symbol;Acc:MGI:2137302]
#INFO:	QUERY:	Gpc4	GPC4	glypican 4 [Source:MGI Symbol;Acc:MGI:104902]
#INFO:	QUERY:	Spats2l	SPATS2L	spermatogenesis associated, serine-rich 2-like [Source:MGI Symbol;Acc:MGI:1914448]
#INFO:	QUERY:	Zfp628	ZFP628	zinc finger protein 628 [Source:MGI Symbol;Acc:MGI:2665174]
#INFO:	QUERY:	Lpar1	LPAR1	lysophosphatidic acid receptor 1 [Source:MGI Symbol;Acc:MGI:108429]
#INFO:	QUERY:	Rbm12b2	RBM12B2	RNA binding motif protein 12 B2 [Source:MGI Symbol;Acc:MGI:1924854]
#INFO:	QUERY:	Pla2g7	PLA2G7	phospholipase A2, group VII (platelet-activating factor acetylhydrolase, plasma) [Source:MGI Symbol;Acc:MGI:1351327]
#INFO:	QUERY:	Efnb2	EFNB2	ephrin B2 [Source:MGI Symbol;Acc:MGI:105097]
#INFO:	QUERY:	Zmat4	ZMAT4	zinc finger, matrin type 4 [Source:MGI Symbol;Acc:MGI:2443497]
#INFO:	QUERY:	Atcay	ATCAY	ataxia, cerebellar, Cayman type [Source:MGI Symbol;Acc:MGI:2448730]
#INFO:	QUERY:	Nfam1	NFAM1	Nfat activating molecule with ITAM motif 1 [Source:MGI Symbol;Acc:MGI:1921289]
#INFO:	QUERY:	Ino80d	INO80D	INO80 complex subunit D [Source:MGI Symbol;Acc:MGI:3027003]
#INFO:	QUERY:	Utp14b	UTP14B	UTP14B small subunit processome component [Source:MGI Symbol;Acc:MGI:2445092]
#INFO:	QUERY:	2410137M14Rik	2410137M14RIK	RIKEN cDNA 2410137M14 gene [Source:MGI Symbol;Acc:MGI:1924047]
#INFO:	QUERY:	Cyr61	CYR61	cysteine rich protein 61 [Source:MGI Symbol;Acc:MGI:88613]
#INFO:	QUERY:	Adgrl3	ADGRL3	adhesion G protein-coupled receptor L3 [Source:MGI Symbol;Acc:MGI:2441950]
#INFO:	QUERY:	Vgf	VGF	VGF nerve growth factor inducible [Source:MGI Symbol;Acc:MGI:1343180]
#INFO:	QUERY:	Apobr	APOBR	apolipoprotein B receptor [Source:MGI Symbol;Acc:MGI:2176230]
#INFO:	QUERY:	Bmp1	BMP1	bone morphogenetic protein 1 [Source:MGI Symbol;Acc:MGI:88176]
#INFO:	QUERY:	Il17b	IL17B	interleukin 17B [Source:MGI Symbol;Acc:MGI:1928397]
#INFO:	QUERY:	Exoc3l	EXOC3L	exocyst complex component 3-like [Source:MGI Symbol;Acc:MGI:3041195]
#INFO:	QUERY:	Kcnq1ot1	KCNQ1OT1	KCNQ1 overlapping transcript 1 [Source:MGI Symbol;Acc:MGI:1926855]
#INFO:	QUERY:	Fsd1l	FSD1L	fibronectin type III and SPRY domain containing 1-like [Source:MGI Symbol;Acc:MGI:2442443]
#INFO:	QUERY:	Slc5a1	SLC5A1	solute carrier family 5 (sodium/glucose cotransporter), member 1 [Source:MGI Symbol;Acc:MGI:107678]
#INFO:	QUERY:	Cpne2	CPNE2	copine II [Source:MGI Symbol;Acc:MGI:2387578]
#INFO:	QUERY:	Lats2	LATS2	large tumor suppressor 2 [Source:MGI Symbol;Acc:MGI:1354386]
#INFO:	QUERY:	Zfp719	ZFP719	zinc finger protein 719 [Source:MGI Symbol;Acc:MGI:2444708]
#INFO:	QUERY:	Pax6	PAX6	paired box 6 [Source:MGI Symbol;Acc:MGI:97490]
#INFO:	QUERY:	Cdkl5	CDKL5	cyclin-dependent kinase-like 5 [Source:MGI Symbol;Acc:MGI:1278336]
#INFO:	QUERY:	Nova1	NOVA1	neuro-oncological ventral antigen 1 [Source:MGI Symbol;Acc:MGI:104297]
#INFO:	QUERY:	Gata3	GATA3	GATA binding protein 3 [Source:MGI Symbol;Acc:MGI:95663]
#INFO:	QUERY:	Dnah5	DNAH5	dynein, axonemal, heavy chain 5 [Source:MGI Symbol;Acc:MGI:107718]
